# Supplementary material for: Cytotoxicity of portoamides in human cancer cells and analysis of the molecular mechanisms of action
Source: PLoS One. 2017 Dec 7;12(12):e0188817. doi: 10.1371/journal.pone.0188817 (PMC5720714; doi:10.1371/journal.pone.0188817)
Supplement: S1 Dataset — Raw data are given as derived from the CellProfiler software after analysis of fluorescent images, and included 40 parameters of mitochondria used for the principal component analysis. CS, solvent control; PA, portoamides 0.5 μg/mL; PB, portoamides 1 μg/mL. (XLSX) [file pone.0188817.s002.xlsx]

## Sheet: CellProfiler data
	Children_mitoTR_Count	Mean_mitoTR_AreaShape_Area	Mean_mitoTR_AreaShape_Center_X	Mean_mitoTR_AreaShape_Center_Y	Mean_mitoTR_AreaShape_Compactness	Mean_mitoTR_AreaShape_Eccentricity	Mean_mitoTR_AreaShape_Extent	Mean_mitoTR_AreaShape_FormFactor	Mean_mitoTR_AreaShape_MajorAxisLength	Mean_mitoTR_AreaShape_MaxFeretDiameter	Mean_mitoTR_AreaShape_MaximumRadius	Mean_mitoTR_AreaShape_MeanRadius	Mean_mitoTR_AreaShape_MedianRadius	Mean_mitoTR_AreaShape_MinFeretDiameter	Mean_mitoTR_AreaShape_MinorAxisLength	Mean_mitoTR_AreaShape_Orientation	Mean_mitoTR_AreaShape_Perimeter	Mean_mitoTR_AreaShape_Solidity	Mean_mitoTR_Intensity_IntegratedIntensityEdge_Mitotracker	Mean_mitoTR_Intensity_IntegratedIntensity_Mitotracker	Mean_mitoTR_Intensity_LowerQuartileIntensity_Mitotracker	Mean_mitoTR_Intensity_MADIntensity_Mitotracker	Mean_mitoTR_Intensity_MassDisplacement_Mitotracker	Mean_mitoTR_Intensity_MaxIntensityEdge_Mitotracker	Mean_mitoTR_Intensity_MaxIntensity_Mitotracker	Mean_mitoTR_Intensity_MeanIntensityEdge_Mitotracker	Mean_mitoTR_Intensity_MeanIntensity_Mitotracker	Mean_mitoTR_Intensity_MedianIntensity_Mitotracker	Mean_mitoTR_Intensity_MinIntensityEdge_Mitotracker	Mean_mitoTR_Intensity_MinIntensity_Mitotracker	Mean_mitoTR_Intensity_StdIntensityEdge_Mitotracker	Mean_mitoTR_Intensity_StdIntensity_Mitotracker	Mean_mitoTR_Intensity_UpperQuartileIntensity_Mitotracker	Mean_mitoTR_Location_CenterMassIntensity_X_Mitotracker	Mean_mitoTR_Location_CenterMassIntensity_Y_Mitotracker	Mean_mitoTR_Location_Center_X	Mean_mitoTR_Location_Center_Y	Mean_mitoTR_Location_MaxIntensity_X_Mitotracker	Mean_mitoTR_Location_MaxIntensity_Y_Mitotracker	Mean_mitoTR_Number_Object_Number
CS1	19	116.263	407.737	102.842	1.30562	0.713612	0.594493	0.58284	14.827	14.839	4.06284	1.84338	1.62594	8.91356	9.25838	2.60691	45.9944	0.837982	9.71022	24.463	0.184727	0.00918473	0.118886	0.215273	0.218576	0.189991	0.194251	0.193189	0.174819	0.174819	0.0120872	0.0118155	0.203457	407.62	103.634	407.579	103.661	408.526	102.895	24.6316
CS2	11	50.7273	571.545	107.091	1.75093	0.821774	0.518768	0.518067	12.2592	11.5481	2.70409	1.44842	1.24153	5.41438	5.92828	7.39273	34.576	0.859263	11.7832	18.2806	0.340909	0.0297683	0.173528	0.434938	0.437077	0.364291	0.370414	0.374866	0.293405	0.293405	0.0409566	0.0383849	0.403387	571.935	107.057	571.95	107.083	571.818	106.545	23.8182
CS3	14	158.929	188	132.214	1.24093	0.658654	0.591054	0.52822	16.0358	16.7395	4.61902	2.01804	1.68579	11.3033	11.4444	-0.00406422	56.9224	0.811289	10.8454	30.7003	0.177451	0.00938375	0.128618	0.201961	0.208964	0.180733	0.186167	0.185574	0.166947	0.166947	0.0102319	0.0111857	0.195938	187.737	132.593	187.734	132.627	187.5	131.429	43
CS4	13	186.308	634	138.462	1.20649	0.640385	0.610393	0.616776	16.4913	16.6532	5.35395	2.29368	2.03327	11.5562	11.7212	7.31221	54.1845	0.866155	12.6655	49.1463	0.213348	0.0218703	0.214803	0.26365	0.294721	0.217074	0.236638	0.233635	0.19276	0.19276	0.018973	0.0274866	0.257919	634.055	138.39	634.114	138.333	634.538	137.846	51.4615
CS5	6	92	503.167	139	1.22883	0.761801	0.539858	0.613058	14.3168	14.3488	4.0557	1.85389	1.51184	8.48956	8.80366	-8.71827	42.935	0.842159	13.9588	28.4399	0.289869	0.0169935	0.128615	0.342484	0.349673	0.297836	0.307199	0.308497	0.259477	0.259477	0.0240421	0.02345	0.32549	503.377	139.042	503.3	139.022	504	139.333	52
CS6	11	146.182	447.364	188.818	1.33161	0.747484	0.619358	0.55964	16.2575	16.0372	4.48318	2.00225	1.70721	9.74561	9.92842	-0.594656	52.0165	0.823368	11.0214	33.0895	0.18574	0.00980392	0.112757	0.211052	0.22139	0.187814	0.195432	0.195009	0.172193	0.172193	0.0101291	0.0125066	0.205169	447.285	189.555	447.276	189.534	447.545	189.818	99.3636
CS7	12	120.5	587.917	186.167	1.35591	0.759062	0.559845	0.554057	16.2685	16.0593	4.14909	1.88045	1.71248	8.98435	9.10024	-12.1125	49.081	0.85867	13.2062	33.9673	0.232353	0.0191176	0.223035	0.293464	0.305229	0.241779	0.253629	0.251471	0.206536	0.206536	0.0257315	0.0266033	0.274918	587.704	186.454	587.657	186.5	587.25	185.333	99
CS8	45	105.2	310.067	213.044	1.33583	0.742286	0.578031	0.554336	13.6498	13.2253	3.66203	1.72607	1.47207	8.38056	8.63617	2.1578	44.0614	0.825259	7.72	19.6444	0.163595	0.00557734	0.0582112	0.177516	0.184488	0.165475	0.16937	0.169063	0.158083	0.158083	0.00568563	0.00723004	0.174924	310.183	213.522	310.192	213.549	310.333	212.511	125.978
CS9	24	95.125	160.917	194.958	1.33872	0.748679	0.601205	0.579363	13.8328	13.2408	3.55938	1.69843	1.4521	7.71286	8.04597	5.51314	42.4932	0.840966	8.06781	18.0956	0.178717	0.00604575	0.0585657	0.196078	0.200327	0.181442	0.185169	0.184804	0.172386	0.172386	0.0067201	0.00766053	0.191544	160.957	194.837	160.968	194.833	160.583	194.375	107.167
CS10	11	165.636	519.636	202.909	1.19062	0.683222	0.621734	0.63957	16.4845	16.5267	5.12523	2.16697	1.85569	11.2092	11.5257	34.5795	53.7716	0.872546	14.1048	43.4499	0.238681	0.0194296	0.173621	0.287701	0.308734	0.246477	0.25881	0.256685	0.222103	0.222103	0.0194907	0.0236894	0.278431	519.19	202.542	519.273	202.566	519.273	202.364	116.727
CS11	40	105.525	176.35	280.525	1.27657	0.722478	0.604051	0.576779	14.4204	14.2107	3.97546	1.83659	1.59536	9.05138	9.35808	-0.0368216	47.0103	0.841001	10.595	23.7355	0.215098	0.00828431	0.0765912	0.235	0.245686	0.21751	0.223504	0.223529	0.202941	0.202941	0.00910334	0.0111261	0.232304	176.295	280.628	176.305	280.624	175.9	280.05	183.15
CS12	36	105.889	229.333	360.194	1.31295	0.76182	0.599991	0.600224	14.0659	14.0931	3.89931	1.81017	1.57502	8.27299	8.66198	21.7997	43.7588	0.861496	10.8337	27.1378	0.230855	0.0106209	0.0754943	0.259259	0.27244	0.234606	0.241816	0.240142	0.219281	0.219281	0.0111905	0.0139555	0.252723	229.502	360.195	229.518	360.181	229.306	360.472	242.083
CS13	19	77.9474	340.526	386.947	1.29074	0.696232	0.580084	0.544908	11.994	12.0074	3.53165	1.67263	1.44625	7.86251	8.25313	-16.1765	40.1279	0.818255	7.76677	16.0264	0.188958	0.00701754	0.0642082	0.208256	0.214448	0.192314	0.196228	0.196904	0.179979	0.179979	0.00839417	0.00945433	0.203302	340.716	387.281	340.746	387.287	339.842	386.947	263.421
CS14	28	116.821	1003.75	413.714	1.40881	0.711317	0.594887	0.544121	14.002	13.861	4.13131	1.87463	1.66446	9.04929	9.44961	6.08056	46.0685	0.81685	8.19006	22.9066	0.164671	0.0103641	0.131105	0.191877	0.20084	0.16797	0.175735	0.17479	0.154902	0.154902	0.0106722	0.0129378	0.186415	1003.55	413.901	1003.55	413.939	1003.89	413.5	292.643
CS15	6	99	319.333	435.667	1.53322	0.862885	0.528798	0.577509	15.4678	15.0154	3.51927	1.77586	1.57869	7.12611	7.69486	-4.09351	43.1877	0.923312	14.4484	31.2477	0.292484	0.0199346	0.177481	0.39281	0.396732	0.308685	0.316553	0.309477	0.273203	0.273203	0.0330943	0.031134	0.335621	318.749	435.61	318.808	435.599	318.5	435.333	329.5
CS16	22	171.182	801.909	442.909	1.26346	0.73843	0.614642	0.616859	16.0027	16.0322	4.86685	2.14175	1.89235	10.1949	10.5469	-12.7076	50.7812	0.89066	9.76346	36.2693	0.173752	0.0111408	0.131899	0.197504	0.220143	0.174757	0.186295	0.184848	0.161141	0.160784	0.0101413	0.0154859	0.19795	801.918	442.987	801.899	443.034	802.182	442.455	342.227
CS17	61	71.9672	94.3934	438.262	1.29424	0.70067	0.61276	0.568439	11.9046	11.5736	3.33093	1.60514	1.3705	7.23429	7.68369	0.38819	38.6135	0.8291	7.59717	14.7158	0.195661	0.00556091	0.0506866	0.211508	0.216522	0.19801	0.201203	0.201029	0.188685	0.188685	0.00655116	0.00748056	0.207168	94.4563	438.368	94.4623	438.387	94.6066	437.59	331.262
CS18	10	90.4	253.5	476.8	1.40448	0.822204	0.577754	0.569111	13.6037	12.9373	3.35537	1.67989	1.56569	7.14796	7.49946	39.8015	40.7514	0.891877	8.37843	18.6255	0.201176	0.00843137	0.0593375	0.220784	0.23098	0.204307	0.209503	0.209608	0.191765	0.191765	0.0085326	0.0107667	0.218333	253.671	477.211	253.673	477.238	253.2	477.3	402.3
CS19	35	144.8	1170.6	466.914	1.16129	0.658895	0.645722	0.645017	15.3414	15.4559	5.01189	2.18201	1.90197	10.6946	11.1266	10.1237	49.5927	0.86998	8.92325	27.9764	0.165602	0.0132213	0.11753	0.191597	0.215686	0.166741	0.179467	0.177479	0.153838	0.153838	0.0102461	0.0167586	0.192549	1170.86	467.066	1170.86	467.083	1171.14	466.629	381.629
CS20	3	36	375	486.333	1.50989	0.756251	0.5116	0.503147	9.33866	8.97667	2.4714	1.3156	1.13807	4.92606	5.68685	7.17494	28.3013	0.854574	6.24183	9.63922	0.224837	0.00915033	0.043233	0.248366	0.25098	0.229928	0.233631	0.233987	0.213072	0.213072	0.0102313	0.0108751	0.244444	375.787	486.861	375.78	486.845	376.667	487.333	404
CS21	22	107	1018.55	508.682	1.27928	0.721228	0.5997	0.596302	13.1622	12.9338	3.89606	1.8197	1.53835	8.52294	8.98894	3.61145	42.5844	0.84347	8.28146	22.5424	0.183378	0.00819964	0.0825491	0.20303	0.217469	0.185555	0.192426	0.191444	0.173084	0.173084	0.0085665	0.011515	0.20098	1018.78	508.811	1018.77	508.845	1019.05	508.182	446.318
CS22	19	140.316	867.316	542.895	1.22178	0.688599	0.584079	0.540169	15.1792	15.6853	4.83499	2.04549	1.75355	10.6973	10.9876	12.2421	53.3286	0.814665	8.9517	24.6456	0.160372	0.00743034	0.0465118	0.175645	0.189267	0.161788	0.168623	0.167492	0.153767	0.153767	0.00605787	0.00952452	0.176316	867.269	543.036	867.261	543.044	867.526	542.895	510.789
CS23	15	165.467	774.667	533.4	1.19746	0.738683	0.622753	0.636478	17.2188	17.204	4.97569	2.17865	1.89745	10.9266	11.1257	-16.8056	53.9076	0.869062	11.3707	35.1982	0.184379	0.0151634	0.14346	0.224837	0.246013	0.187797	0.200256	0.196601	0.172549	0.172549	0.0145773	0.0196753	0.215098	774.327	533.319	774.283	533.306	775.333	532.8	489.667
CS24	13	54.6923	339.769	550.692	1.4054	0.792869	0.579642	0.502404	11.5293	10.7682	2.71149	1.42606	1.17524	5.70082	6.23298	15.6153	36.2757	0.803577	6.95988	11.4235	0.195023	0.00723982	0.129445	0.217798	0.222323	0.199531	0.202401	0.201056	0.186124	0.186124	0.00924938	0.00999424	0.210633	339.509	551.301	339.53	551.399	339.154	550.077	516.923
CS25	30	87.2	148.567	560.767	1.3259	0.726517	0.604504	0.56229	12.6512	12.3704	3.63677	1.70851	1.44616	7.93354	8.35473	8.78653	41.2499	0.829822	7.00418	16.0512	0.163235	0.00633987	0.0719356	0.178824	0.187712	0.164776	0.169644	0.169085	0.156209	0.156209	0.00638806	0.00838509	0.175719	148.538	561.122	148.557	561.148	148.4	560.733	541.5
CS26	52	89.0769	1153.6	581.288	1.31368	0.734321	0.609324	0.613586	12.6107	12.3095	3.55776	1.69496	1.45257	7.44325	7.82769	5.78197	38.7573	0.852406	6.92383	17.3694	0.165234	0.00780543	0.08205	0.186878	0.1954	0.168219	0.17386	0.172624	0.158748	0.158748	0.00833727	0.010199	0.181863	1153.46	581.167	1153.46	581.161	1153.25	581.288	584.25
CS27	24	165.333	654.125	558.25	1.25782	0.730069	0.591083	0.57462	17.6957	17.6856	4.66741	2.08023	1.84537	10.8005	10.9126	-1.72142	57.5345	0.836339	12.1016	36.3889	0.187296	0.0124183	0.144862	0.220915	0.239869	0.190737	0.201117	0.20049	0.17451	0.17451	0.0132797	0.0167504	0.21344	653.88	558.418	653.87	558.435	653.833	558.708	539.708
CS28	35	74.8	269.629	590.857	1.41674	0.747669	0.584531	0.537474	11.8699	11.3763	3.18655	1.55801	1.3583	7.01273	7.3656	-11.7545	38.4211	0.804874	5.90678	12.5951	0.157955	0.00414566	0.0467341	0.168403	0.174678	0.159732	0.162684	0.162297	0.153838	0.153838	0.00429572	0.00580815	0.167115	269.499	591.195	269.49	591.207	269.657	590.514	605.4
CS29	18	150.778	987.444	608	1.25741	0.695556	0.60474	0.580344	15.044	14.9974	4.67423	2.05692	1.80744	10.1232	10.4777	-7.96077	50.3866	0.853744	9.68671	31.6614	0.182734	0.00893246	0.0637139	0.19695	0.217865	0.182644	0.191811	0.191285	0.17342	0.17342	0.00627852	0.0112422	0.200272	987.574	608.197	987.559	608.215	987.444	607.389	642.944
CS30	25	148.84	531.4	578.08	1.28331	0.757999	0.60044	0.535499	17.1464	17.0999	4.81079	2.09666	1.8814	10.8416	10.9115	11.511	56.717	0.830876	9.51451	25.7122	0.156745	0.00894118	0.112057	0.178824	0.192941	0.158272	0.166349	0.164863	0.146353	0.146353	0.00884566	0.0121775	0.175843	531.569	578.266	531.576	578.294	531.6	577.84	580.44
CS31	16	119	412.938	623.5	1.42694	0.765967	0.538388	0.501255	15.6113	15.5945	3.94796	1.82938	1.6137	9.22719	9.33205	-2.08262	50.8203	0.799452	8.80221	21.8792	0.172243	0.00637255	0.0579533	0.185539	0.194853	0.173394	0.17871	0.178186	0.165441	0.165196	0.00559187	0.00828579	0.185478	413.17	623.924	413.165	623.928	413.125	624.375	679.312
CS32	25	85.44	1086.68	652.36	1.2747	0.730221	0.610822	0.618263	11.9758	11.5406	3.30181	1.60012	1.36658	7.04649	7.40794	-16.0856	37.7214	0.863836	7.87545	18.8461	0.200549	0.00854902	0.0934878	0.22651	0.235765	0.204595	0.210091	0.207922	0.192627	0.192627	0.00956332	0.0119563	0.219255	1086.96	652.156	1086.92	652.168	1087.52	652.56	748.36
CS33	17	163.882	756.059	641.588	1.32892	0.752043	0.559132	0.529446	18.3802	18.3968	4.80935	2.07953	1.77988	11.0067	11.1407	5.18229	59.9698	0.813122	12.6102	34.732	0.182065	0.0160323	0.243829	0.22699	0.237601	0.190391	0.198947	0.196194	0.170473	0.170473	0.0175562	0.0191632	0.214533	755.859	642.316	755.878	642.322	755.471	641.588	726.235
CS34	34	92.4412	93.3529	667.471	1.26996	0.700932	0.614062	0.596195	12.5481	12.5586	3.69413	1.71652	1.41955	8.23503	8.56566	8.11097	41.4693	0.840646	5.88454	13.8273	0.136102	0.00576701	0.0689151	0.150173	0.156286	0.137851	0.141646	0.14083	0.130565	0.130565	0.0056801	0.00719284	0.147491	93.3037	667.574	93.3145	667.599	92.9412	666.853	780.618
CS35	5	167.2	445	679	1.18319	0.713039	0.641564	0.617449	18.3874	18.9247	5.52218	2.3469	2.09443	12.4511	12.5185	21.6594	58.2048	0.849031	15.1035	41.7475	0.227451	0.0192157	0.214599	0.288627	0.300392	0.234805	0.248366	0.243922	0.208627	0.208627	0.0228053	0.0253372	0.269804	444.25	678.964	444.231	678.969	444.4	679.4	807.8
CS36	9	39.7778	929.222	669.667	1.70141	0.833121	0.5553	0.605457	10.7811	9.60604	2.29431	1.3472	1.11111	4.10546	4.84544	2.62626	27.7344	0.978105	7.38693	10.6423	0.25207	0.0163399	0.162277	0.313725	0.313725	0.26619	0.268317	0.26732	0.231373	0.231373	0.0242042	0.0217916	0.284858	928.824	669.816	928.837	669.684	928.778	670.556	787.444
CS37	5	23.8	815.2	700.2	1.35501	0.802413	0.552381	0.630829	7.59	6.69368	1.88098	1.20993	1.08284	3.71008	4.34564	-53.014	21.126	0.906068	4.43294	5.37255	0.220588	0.0105882	0.0799741	0.25098	0.25098	0.228806	0.2292	0.228627	0.212549	0.212549	0.0119557	0.0115119	0.241176	814.909	699.893	814.857	699.914	816.6	699.6	853.8
CS38	13	107.231	622.154	681.385	1.25104	0.723326	0.595213	0.592202	13.991	13.6951	4.03096	1.83544	1.57802	8.91598	9.11881	6.33392	44.1252	0.853268	9.08929	22.0953	0.192836	0.00874811	0.0766458	0.215385	0.225339	0.196535	0.202473	0.202112	0.18552	0.18552	0.00872552	0.0109478	0.211011	622.231	681.898	622.253	681.877	622	681.231	810.846
CS39	32	68.125	347.688	688.031	1.308	0.701734	0.600411	0.60385	11.5236	11.1563	3.2393	1.59189	1.35557	6.80942	7.4318	2.87067	35.8259	0.840416	6.78162	13.1852	0.181526	0.00526961	0.0462715	0.196814	0.200858	0.184021	0.187209	0.187255	0.174877	0.174877	0.00630228	0.00738789	0.19329	347.531	688.23	347.53	688.225	347.562	688.156	822.75
CS40	20	140.6	228.7	672.7	1.21656	0.742354	0.613258	0.609415	15.4431	15.3484	4.57817	2.03169	1.74219	9.86777	10.2616	-8.3291	49.5966	0.8401	8.60588	24.9569	0.156029	0.00872549	0.093897	0.175294	0.186667	0.158307	0.165065	0.164608	0.149216	0.149216	0.00760808	0.0107143	0.174118	228.554	672.706	228.573	672.698	227.95	673.35	791.3
CS41	27	67.0741	565.778	720.111	1.49319	0.762647	0.545598	0.536243	12.6456	12.2468	3.12588	1.57019	1.36904	6.96341	7.51487	-3.32794	38.5672	0.830663	9.81046	16.9959	0.239397	0.0104575	0.0841679	0.281481	0.287872	0.249263	0.253155	0.248947	0.230211	0.230211	0.015771	0.0169518	0.266521	565.119	720.383	565.148	720.344	564.741	720.778	894.444
CS42	5	32.8	873.4	729	2.341	0.831098	0.444463	0.599933	13.2573	11.8726	1.64853	1.16294	1	3.23004	3.8426	7.1819	29.8444	0.942863	9.5051	9.67216	0.261176	0.0101961	0.0818714	0.299608	0.299608	0.271838	0.272116	0.272157	0.250196	0.250196	0.0134497	0.0134738	0.281961	870.5	730.658	870.49	730.682	870.4	729.8	918.6
CS43	9	67.4444	949.333	706.222	1.52607	0.781557	0.513172	0.603519	11.233	10.9082	2.78168	1.48212	1.29521	5.64478	6.43833	5.36218	33.5009	1.05183	8.77037	16.8431	0.258715	0.00784314	0.0681154	0.28366	0.287146	0.263943	0.266412	0.265359	0.250109	0.250109	0.0097529	0.0103894	0.274292	949.306	706.43	949.3	706.406	949.667	706.111	867.667
CS44	24	131.125	680.958	706.833	1.32514	0.726267	0.587603	0.530621	15.6453	15.8166	4.33327	1.9084	1.67473	9.89848	10.3471	-0.455901	52.9663	0.812134	11.1701	27.873	0.194363	0.00906863	0.092651	0.220425	0.230719	0.197732	0.204294	0.202206	0.185948	0.185948	0.00956316	0.0122028	0.213889	680.617	707.569	680.613	707.618	680.792	706.792	865.083
CS45	33	82.0909	1020.3	762.515	1.29915	0.731848	0.588223	0.597422	12.4925	12.407	3.49262	1.66652	1.46708	7.52655	8.02645	4.11192	39.2714	0.837235	8.6915	18.5875	0.20918	0.00683304	0.067491	0.228639	0.235888	0.212264	0.216541	0.215983	0.20107	0.20107	0.00785956	0.00928046	0.22347	1020.11	762.606	1020.13	762.622	1019.85	762.182	998.121
CS46	38	85.0263	760.079	761	1.30373	0.761594	0.581861	0.587932	13.1457	12.7375	3.5969	1.71054	1.478	7.68391	8.01568	6.08744	40.357	0.836159	10.2078	21.8063	0.24066	0.00923633	0.0658745	0.263261	0.272652	0.243949	0.249653	0.24969	0.226935	0.226935	0.0100172	0.0118747	0.259133	760.207	760.895	760.213	760.901	759.711	760.368	981.737
CS47	5	29	506.2	784.6	2.12071	0.911864	0.629837	0.519972	11.3471	9.65336	1.68098	1.16036	1.08284	2.78213	3.54005	13.9336	25.926	0.996745	6.80157	7.53176	0.253725	0.00745098	0.0836948	0.278431	0.279216	0.260703	0.2609	0.262353	0.24	0.24	0.0105939	0.0106288	0.269412	506.118	784.706	506.175	784.739	505.2	783.8	1040.6
CS48	28	72.4643	116.286	786.25	1.30322	0.751701	0.597141	0.579774	12.1444	11.6796	3.34275	1.60497	1.35816	7.21161	7.63524	15.5821	38.5385	0.833532	6.70672	13.1203	0.168382	0.00735294	0.0896356	0.188936	0.194818	0.172027	0.175888	0.17598	0.158683	0.158543	0.00927175	0.0102005	0.184489	116.458	786.511	116.457	786.547	116.5	786	1046.68
CS49	22	63.4545	276.545	774.182	1.29774	0.740628	0.594049	0.591611	10.6897	10.2005	2.95258	1.51229	1.28537	6.37472	6.90544	-9.89644	34.2955	0.841309	7.1861	14.0756	0.210428	0.00534759	0.0410211	0.225134	0.231907	0.212966	0.216219	0.215865	0.203387	0.203387	0.00612872	0.00781419	0.222193	276.723	774.47	276.731	774.468	276.455	774.5	1018.59
CS50	15	36.7333	926.8	792.267	1.60226	0.83269	0.565378	0.571233	10.2898	9.18308	2.2976	1.31745	1.11046	4.53312	5.08241	3.61608	28.3192	0.881736	6.42275	8.76863	0.229216	0.00993464	0.0618722	0.257255	0.258824	0.237422	0.238527	0.238824	0.217778	0.217778	0.0118254	0.0117852	0.248889	926.96	791.881	926.962	791.903	927.133	791.667	1068
CS51	15	58.8667	421.2	755.733	1.60148	0.815535	0.583209	0.575282	11.753	10.6814	2.79402	1.45957	1.27905	5.59611	6.06505	-2.14222	33.0529	0.866734	7.18248	13.6133	0.211699	0.00653595	0.0558183	0.230065	0.23451	0.215158	0.218316	0.217778	0.204706	0.204706	0.00753221	0.00850716	0.225425	420.97	756.425	420.979	756.416	420.8	757.133	974.533
CS52	23	61.3043	209.174	785.391	1.20558	0.677623	0.615645	0.627956	10.2785	10.0254	3.19648	1.58563	1.34597	6.65172	7.26738	-4.49484	32.6545	0.854919	6.07008	11.9132	0.183504	0.00758738	0.0557127	0.200171	0.209719	0.18667	0.191451	0.19156	0.1763	0.1763	0.00726108	0.00948865	0.199403	208.983	785.47	208.966	785.458	209.304	785.217	1047.7
CS53	13	59.3846	859.615	805.231	1.2549	0.71613	0.606377	0.614573	10.6531	10.4872	3.05477	1.51891	1.26263	6.55013	6.99183	-6.59209	33.1057	0.840781	6.98341	12.6953	0.201207	0.00512821	0.0491286	0.213876	0.216591	0.202479	0.205005	0.20543	0.192459	0.192459	0.00599487	0.00632068	0.209653	859.373	805.48	859.374	805.45	859.154	805.615	1106.38
CS54	12	79.6667	382.167	794.917	1.82819	0.877495	0.492504	0.521342	14.9491	13.6161	2.78356	1.494	1.3607	6.28928	6.68744	-2.14367	40.6728	0.863705	10.7889	20.6556	0.246078	0.0116013	0.0821318	0.275163	0.28366	0.252099	0.256437	0.256699	0.229739	0.229739	0.0131447	0.0147877	0.269281	381.165	794.797	381.165	794.834	380.833	794	1074.17
CS55	13	55.8462	530.846	816.692	1.65863	0.789225	0.593527	0.621139	11.2746	10.5393	2.61914	1.42992	1.28079	5.56297	6.18544	-12.1162	31.4585	0.874611	7.75445	13.9324	0.244947	0.00648567	0.0505841	0.263348	0.266365	0.248509	0.250821	0.251735	0.234992	0.234992	0.00837231	0.00853924	0.257768	530.822	816.885	530.832	816.877	529.923	816.692	1128.31
CS56	21	54.4762	754.619	827.19	1.32539	0.789309	0.601845	0.587072	11.0744	10.2453	2.77708	1.47523	1.26698	5.97588	6.43975	9.13963	32.6756	0.834294	7.70383	12.921	0.22437	0.00690943	0.0673315	0.247432	0.25042	0.228875	0.231546	0.230906	0.216993	0.216993	0.00855254	0.0091927	0.238469	754.444	826.85	754.454	826.871	754.333	826.429	1158.33
CS57	20	47.1	301.7	862.4	1.39773	0.774998	0.610702	0.635519	9.97752	9.24762	2.65886	1.42626	1.21213	5.19681	5.87325	-14.7348	29.1782	0.91494	6.45667	10.6267	0.219951	0.00656863	0.0556706	0.237843	0.242549	0.224112	0.226317	0.226667	0.211765	0.211765	0.00785309	0.00845456	0.233088	301.78	862.49	301.769	862.485	301.95	862.75	1242.4
CS58	29	62.2069	885.207	862.621	1.31372	0.778607	0.592071	0.608886	11.5858	10.9969	3.06676	1.54901	1.28572	6.59905	6.96263	-21.942	34.8659	0.851894	8.22015	14.7789	0.223496	0.00784314	0.06684	0.247194	0.252333	0.227932	0.231101	0.231373	0.214199	0.214199	0.00962717	0.0102396	0.238878	885.296	862.722	885.288	862.73	885.552	862.138	1244.14
CS59	11	85.9091	232.364	877.727	1.29055	0.736308	0.622375	0.664711	12.598	12.2476	3.2631	1.64855	1.42335	7.01875	7.37221	-8.3988	37.8116	0.861451	9.67415	22.3412	0.233244	0.0083779	0.0571479	0.254545	0.268806	0.23616	0.241672	0.24082	0.22139	0.22139	0.00856109	0.0112884	0.248752	232.761	877.956	232.761	877.978	232.909	877.273	1279.55
CS60	26	93.9231	1025.31	857.923	1.2582	0.752603	0.588759	0.575815	12.7163	12.4206	3.59672	1.70149	1.45685	7.90597	8.19165	3.51963	42.0799	0.837038	8.16078	19.0481	0.188386	0.00693816	0.0758759	0.20543	0.213122	0.191472	0.19579	0.195626	0.182504	0.182504	0.00717378	0.00878783	0.202715	1025.51	857.925	1025.51	857.95	1025.35	857.308	1234.15
CS61	31	53.3871	671.774	820.742	1.4633	0.746612	0.558931	0.560503	10.9314	10.4045	2.80073	1.43842	1.24146	6.21944	6.60683	11.0291	33.5419	0.829023	6.86426	11.1901	0.204807	0.00499684	0.041636	0.220367	0.223403	0.208233	0.210035	0.209551	0.198861	0.198861	0.00615786	0.00675361	0.215591	671.81	821.08	671.808	821.078	671.613	821.032	1141.32
CS62	14	44.2857	573.071	834.143	1.36151	0.738211	0.566346	0.636691	9.68695	9.23636	2.68426	1.43477	1.276	5.47826	5.95411	20.6498	28.3079	0.882209	6.60224	10.3412	0.235294	0.00644258	0.0400424	0.25098	0.254622	0.2384	0.240826	0.240896	0.226331	0.226331	0.00715505	0.0079609	0.247269	573.175	834.1	573.186	834.099	572.929	834	1172.07
CS63	7	34.2857	464.857	869.429	2.25285	0.848691	0.433971	0.438088	12.9503	11.6106	1.73365	1.1748	1	3.77731	4.59557	6.30586	33.0026	0.899724	7.31485	8.01961	0.226331	0.00784314	0.085863	0.254902	0.254902	0.234051	0.234492	0.234174	0.219608	0.219608	0.0105626	0.0104288	0.243137	464.106	867.738	464.128	867.795	463.857	866.571	1254.71
CS64	7	40.2857	412.857	888.857	1.40441	0.839314	0.566829	0.582608	10.1151	9.43266	2.36614	1.33681	1.11835	4.96732	5.39843	4.39573	29.4403	0.85262	6.57535	9.55686	0.227031	0.00896359	0.0466279	0.257143	0.257703	0.233574	0.235518	0.237255	0.216247	0.216247	0.0119619	0.0114594	0.244258	413.07	888.987	413.069	889.001	413.143	888.571	1302.43
CS65	20	94.3	350.6	928.9	1.24984	0.720992	0.588711	0.54418	12.8279	12.6186	3.74094	1.74388	1.3898	8.24388	8.64475	13.7961	42.896	0.826367	9.75706	21.9004	0.220049	0.00607843	0.0457553	0.234902	0.242745	0.221546	0.22575	0.225588	0.211569	0.211569	0.00637446	0.00800932	0.231422	350.574	929	350.58	929.006	350.75	929.2	1380.55
CS66	8	24.75	505.5	917.625	2.61156	0.807802	0.438004	0.430791	10.4183	9.12787	1.80425	1.16461	1.05178	3.54579	4.28828	-16.4701	27.5063	0.876371	5.61029	6.72549	0.266422	0.00833333	0.054258	0.290686	0.292157	0.27275	0.273592	0.275	0.254902	0.254902	0.0103254	0.0105224	0.281863	505.809	917.891	505.797	917.881	505.875	918.375	1361.75
CS67	24	96.25	789.708	898.042	1.30041	0.757067	0.616827	0.59502	13.368	12.8838	3.50476	1.67579	1.42826	7.7204	8.10822	11.7989	41.5532	0.844936	9.08023	21.6216	0.206699	0.00678105	0.0722304	0.224673	0.239542	0.208846	0.214155	0.213562	0.194935	0.194935	0.00775044	0.0105937	0.221364	789.315	898.004	789.298	897.992	789.417	898.208	1322.62
CS68	24	57.875	204.417	908.458	1.32797	0.759934	0.620884	0.640759	11.1759	10.6765	3.09348	1.55576	1.30326	6.00077	6.50447	-8.00129	32.4478	0.88309	6.86013	12.6319	0.206985	0.00808824	0.0712329	0.229085	0.235131	0.21026	0.21454	0.213725	0.196732	0.196732	0.00901082	0.0103542	0.222876	204.067	908.545	204.052	908.547	204.125	908.875	1341.75
CS69	4	19.5	610.5	959.5	3.20381	0.878384	0.466335	0.503782	10.939	8.99275	1.56066	1.12706	1	2.5649	3.12013	16.7873	24.2085	0.949588	6.33235	6.90588	0.303186	0.0642157	0.540971	0.495098	0.497059	0.365513	0.366137	0.356373	0.273529	0.273529	0.0718466	0.0722874	0.44902	610.647	959.925	610.668	959.926	610.5	959.75	1418.25
CS70	16	71.5625	673.75	943.312	1.59152	0.755216	0.538893	0.548609	12.7567	12.1798	3.13775	1.55024	1.32948	6.36926	7.00729	7.9064	37.2355	0.874345	8.24583	16.4821	0.210968	0.00747549	0.0452782	0.233824	0.239216	0.21481	0.218888	0.21777	0.203431	0.203431	0.00857429	0.00977377	0.226838	673.534	943.807	673.534	943.806	673.625	943.812	1390.38
CS71	31	63.4194	1017.48	915.129	1.26259	0.723624	0.619329	0.603978	11.0016	10.7275	3.18098	1.573	1.31796	6.52319	7.06013	-29.5909	34.4463	0.873457	7.05579	13.6769	0.199684	0.00664137	0.0667902	0.218216	0.223023	0.20293	0.206287	0.205946	0.19241	0.19241	0.00767844	0.00856243	0.213251	1017.53	915.233	1017.52	915.246	1017.74	915.419	1350.87
CS163	7	43.7143	725.429	86.7143	1.82483	0.793204	0.563704	0.588989	11.9842	10.8088	2.58347	1.40708	1.11835	4.98216	5.50223	-11.4426	31.17	0.830106	14.6291	21.8118	0.446078	0.0294118	0.145979	0.559104	0.561345	0.471536	0.478001	0.47479	0.406723	0.406723	0.0452644	0.0424154	0.511625	726.755	86.2781	726.678	86.3354	727.571	85.5714	53.2857
CS164	11	66.4545	1160.82	79.8182	1.16689	0.703768	0.625102	0.643495	11.1919	10.7849	3.41606	1.64524	1.3539	7.04741	7.62854	-30.7027	35.5638	0.861577	13.1665	25.2763	0.342959	0.0165775	0.0888326	0.396078	0.403922	0.350836	0.360248	0.359002	0.322638	0.322638	0.0195672	0.0214806	0.37656	1160.51	80.0548	1160.53	80.0113	1160	80.4545	44.5455
CS165	28	43.5	1087	72.9286	1.21528	0.720811	0.615348	0.668607	9.28642	8.75784	2.78525	1.45194	1.23289	5.41721	6.14196	9.06197	27.8936	0.860203	9.3979	15.1489	0.336275	0.00952381	0.042072	0.361625	0.369608	0.341449	0.345772	0.345938	0.322689	0.322689	0.0114262	0.012695	0.355672	1086.92	72.7735	1086.9	72.7712	1087	73.0357	46.2143
CS166	4	118.5	649.5	76	1.57479	0.789572	0.556441	0.551502	15.2644	14.8995	4.01777	1.82501	1.55902	9.1709	8.99037	28.8416	46.9775	0.912976	21.3794	60.5863	0.397059	0.0446078	0.2775	0.504902	0.543137	0.417338	0.445738	0.451471	0.362745	0.362745	0.0428135	0.0523098	0.4875	650.323	76.6727	650.316	76.5257	650.25	76.5	40.75
CS167	13	70.7692	1033	86.8462	1.30214	0.786751	0.597054	0.583235	12.4153	11.7825	3.30514	1.59874	1.39668	6.93898	7.29734	-15.8018	38.3477	0.865098	11.7183	21.8869	0.284691	0.0108597	0.0847199	0.317949	0.32006	0.292278	0.295945	0.296531	0.273303	0.273303	0.0137202	0.0133462	0.307768	1033.38	86.933	1033.35	86.9054	1033.62	87	57.6923
CS168	20	74.75	1219.3	96	1.28527	0.731005	0.602989	0.618855	11.7611	11.2037	3.39804	1.66483	1.45645	6.96193	7.46314	12.2879	35.7218	0.855749	11.2033	24.0563	0.29549	0.0140196	0.0878386	0.331373	0.342745	0.302089	0.3102	0.309608	0.283726	0.283726	0.0144797	0.0168225	0.324412	1219.24	95.932	1219.24	95.9363	1219.2	95.4	68.8
CS169	13	83.1538	818.462	103.923	1.48951	0.804669	0.56484	0.607185	13.243	12.9807	3.47622	1.67189	1.47146	7.06965	7.51091	33.6481	38.8548	0.947586	19.0205	37.9345	0.476395	0.0200603	0.149928	0.5454	0.547813	0.489271	0.496585	0.499397	0.438914	0.438914	0.0295051	0.0275038	0.5181	818.439	103.976	818.521	103.965	817.385	104.615	80.0769
CS170	16	62.4375	1118.81	155.188	1.33352	0.725884	0.587189	0.57752	11.5169	10.9724	3.16183	1.5411	1.32097	6.78298	7.26236	-12.2991	36.0802	0.837495	15.537	26.8167	0.416238	0.0194853	0.101121	0.484314	0.487745	0.429541	0.435064	0.432721	0.391667	0.391667	0.0257505	0.0251965	0.454779	1119	155.291	1119.03	155.296	1119.38	155.375	170.188
CS171	24	89.875	551.875	131.708	1.27567	0.706705	0.610471	0.615408	13.2051	13.0279	3.80429	1.76737	1.56403	7.79353	8.23985	-6.0035	40.3422	0.870457	18.4328	42.8093	0.402451	0.031781	0.178835	0.490359	0.507516	0.41904	0.435056	0.436846	0.355556	0.355556	0.0391259	0.0416517	0.468382	551.832	131.582	551.809	131.677	552.583	130.667	120.125
CS172	20	61.05	681.55	156.2	1.4561	0.811251	0.547467	0.573368	12.7457	12.0919	3.05277	1.52767	1.25711	6.33114	6.68158	-17.1507	35.9304	0.858942	14.0871	23.5378	0.353137	0.0178431	0.111318	0.41451	0.42098	0.366486	0.371612	0.370686	0.327255	0.327255	0.0255641	0.0252164	0.390686	682.088	155.693	682.108	155.742	681.65	155.05	168.95
CS173	22	80.7727	886.091	148.045	1.45281	0.800232	0.54958	0.584683	13.888	13.3436	3.24534	1.61241	1.32829	6.60926	6.94188	11.6551	39.3307	0.868896	13.7346	28.1378	0.315865	0.0115865	0.102216	0.351159	0.357219	0.322058	0.327348	0.328788	0.293761	0.293761	0.0161981	0.0164066	0.340597	886.377	147.805	886.363	147.843	886.364	146.955	154.5
CS174	29	66.9655	998.517	162.172	1.27267	0.736289	0.603593	0.625959	11.0023	10.76	3.23262	1.57952	1.34643	6.49361	6.99571	0.216066	33.8419	0.867978	9.69506	20.184	0.265483	0.00953347	0.0734068	0.296011	0.299932	0.271256	0.275654	0.274713	0.256389	0.256254	0.0118186	0.0122848	0.285801	998.185	161.937	998.189	161.961	998.31	161.586	184.759
CS175	11	64.0909	1198	171.909	1.50811	0.82292	0.566798	0.57538	12.7447	11.6644	2.90989	1.48794	1.31038	5.8964	6.30231	3.30947	35.8429	0.82052	14.6766	26.8374	0.399376	0.0203209	0.088966	0.46025	0.471658	0.410474	0.418697	0.418717	0.370053	0.370053	0.0248169	0.0264936	0.43984	1198.11	172.3	1198.13	172.301	1198.09	171.636	201.273
CS176	12	90.0833	806.25	195.583	1.28807	0.782442	0.583814	0.631564	13.3423	12.9658	3.48007	1.6801	1.42259	7.20692	7.44029	23.5502	38.9282	0.87877	15.5294	35.9673	0.34518	0.026634	0.223473	0.437582	0.443137	0.364023	0.373116	0.369935	0.314052	0.314052	0.0373623	0.0360987	0.401144	806.143	195.412	806.265	195.485	805	193.583	246.25
CS177	17	79.1765	924.353	189.294	1.43884	0.815474	0.549447	0.558021	13.4692	12.9652	3.23674	1.60149	1.40167	7.37404	7.5067	-9.53195	40.4981	0.863692	14.4332	28.5054	0.323818	0.0125721	0.106469	0.365398	0.371857	0.331785	0.337255	0.335871	0.307958	0.307958	0.0159792	0.0169796	0.350807	924.583	189.416	924.584	189.422	924.765	188.824	233.588
CS178	13	98.7692	1064.54	175.769	1.20117	0.687722	0.594942	0.645876	12.1365	11.7688	3.68131	1.76964	1.53225	7.94517	8.64565	-12.9697	39.1409	0.860098	13.1563	35.2793	0.315535	0.0122172	0.0685742	0.337858	0.364706	0.317398	0.328757	0.327149	0.300453	0.300453	0.0104084	0.0168044	0.341403	1064.63	175.423	1064.6	175.457	1065	174.462	207.231
CS179	25	62.44	543.36	231.84	1.43343	0.796661	0.57224	0.556024	12.08	11.2986	2.90734	1.49506	1.27915	6.12439	6.60003	0.850136	35.8702	0.837258	9.41726	17.0232	0.252353	0.0141176	0.0996939	0.296941	0.30149	0.26217	0.266926	0.265961	0.238431	0.238431	0.0181872	0.0181624	0.281961	543.547	231.65	543.55	231.693	544.04	230.84	325.16
CS180	30	97.0667	180.533	209.633	1.19433	0.696517	0.644893	0.691632	13.0271	12.8281	4.02034	1.86143	1.6002	8.33536	8.86565	-9.44614	39.2905	0.878325	14.8878	39.1018	0.318693	0.030915	0.156307	0.401569	0.427843	0.328459	0.350025	0.347909	0.279869	0.279869	0.0333903	0.0391538	0.381111	180.464	209.544	180.501	209.543	180.433	209.533	277.233
CS181	22	84	1166.68	227.364	1.39882	0.764385	0.597293	0.595031	13.4346	12.5568	3.46397	1.69065	1.45519	7.27413	7.63474	8.61056	39.3244	0.862827	14.7139	31.1806	0.356194	0.0152406	0.0736222	0.393048	0.409982	0.36239	0.371145	0.370321	0.335116	0.335116	0.0161177	0.0194866	0.387121	1166.58	227.925	1166.55	227.954	1166.68	227.409	313.955
CS182	20	60.25	859.15	240.95	1.35124	0.716133	0.5956	0.626416	11.69	11.3893	3.11222	1.56151	1.34675	6.57042	7.14062	1.28609	35.0664	0.848485	12.2784	21.1588	0.330245	0.0122549	0.0585904	0.364902	0.37098	0.33658	0.341724	0.341765	0.312549	0.312549	0.0151982	0.0158021	0.354363	859.404	241.015	859.407	241.027	859.1	241.25	348.25
CS183	14	59.2143	1004.5	263.857	1.20425	0.694384	0.621506	0.625658	10.6197	10.3379	3.2336	1.59024	1.37701	6.72997	7.38498	-1.37226	33.968	0.848931	9.95266	17.9515	0.281583	0.0117647	0.0818017	0.317647	0.32381	0.287613	0.29355	0.293838	0.265826	0.265826	0.0150757	0.0157216	0.305952	1004.28	263.958	1004.29	263.963	1003.86	263.5	398.429
CS184	18	76.2222	922	274.389	1.29073	0.75933	0.576903	0.611617	12.3501	12.0428	3.50366	1.66702	1.45872	7.003	7.43485	3.48735	36.8498	0.851921	11.4904	24.5575	0.288508	0.012963	0.0875136	0.331808	0.337909	0.29623	0.302032	0.300871	0.272767	0.272767	0.0172685	0.0173043	0.315741	922.38	274.316	922.384	274.326	922.167	273.778	422.444
CS185	28	111.714	127.143	280.857	1.35127	0.742646	0.591461	0.650422	15.0814	14.8985	4.22837	1.92231	1.73829	8.9007	9.14823	14.6235	44.4074	0.86237	14.2413	37.2611	0.288901	0.020028	0.129686	0.340756	0.373109	0.293722	0.310679	0.309104	0.261625	0.261625	0.0216886	0.0286407	0.331548	126.935	280.627	126.938	280.608	126.714	280.821	432.857
CS186	20	76.15	790.25	281.05	1.32111	0.728209	0.581354	0.556123	12.791	12.5702	3.31576	1.60733	1.3482	7.44121	7.82244	-0.381175	40.5269	0.831821	11.8022	23.0327	0.269216	0.0133333	0.112275	0.314902	0.319216	0.276824	0.282418	0.281176	0.251961	0.251961	0.0175088	0.0176456	0.29701	790.267	280.853	790.242	280.876	790.5	280.1	432.25
CS187	50	108.68	368.76	281.08	1.15979	0.668366	0.656124	0.691434	13.6426	13.3812	4.34019	1.95944	1.71867	9.09365	9.46416	-5.33757	42.0515	0.880505	12.0255	32.4768	0.257275	0.0186275	0.101804	0.293569	0.336314	0.258835	0.277075	0.274941	0.235608	0.235608	0.0155669	0.0252863	0.295471	368.661	281.153	368.668	281.155	368.62	281.4	430.82
CS188	17	94	1067.76	299.882	1.23996	0.736297	0.600446	0.639911	13.7141	13.8223	4.046	1.83641	1.60315	8.16735	8.67648	-33.4577	41.6199	0.870958	11.7174	26.5008	0.254037	0.0176471	0.14343	0.302422	0.309804	0.261548	0.271374	0.271857	0.233679	0.233679	0.0195312	0.0207264	0.28887	1067.44	299.898	1067.44	299.906	1067.24	300.059	472.824
CS189	14	97.2143	1165.14	311.857	1.26906	0.781511	0.591573	0.64272	13.9406	13.6314	3.96008	1.82289	1.52608	8.07523	8.30058	3.84866	40.7669	0.89933	14.8661	35.5784	0.317017	0.0268908	0.20531	0.396919	0.411485	0.332129	0.344254	0.341457	0.287115	0.287115	0.0340253	0.0344727	0.373039	1165.11	311.535	1165.11	311.585	1165	311.071	492.571
CS190	26	109.769	245.346	317.462	1.24908	0.708643	0.612484	0.647733	14.7001	14.4562	4.29259	1.94021	1.74622	8.8969	9.34658	-12.2767	44.5037	0.87928	14.0367	34.8861	0.286652	0.0206636	0.128586	0.333484	0.369834	0.290729	0.308728	0.306938	0.262293	0.262293	0.0198807	0.0282191	0.329902	245.355	317.305	245.336	317.294	245.462	317.538	502.308
CS191	6	59.3333	926.167	322.333	1.33727	0.737557	0.564337	0.600587	11.2357	11.2501	2.8382	1.45831	1.2357	6.62839	7.0569	6.03448	33.968	0.869922	12.9131	22.2549	0.356699	0.0202614	0.177656	0.420915	0.422222	0.368208	0.374441	0.375817	0.320261	0.320261	0.0283765	0.0270863	0.397712	926.623	322.424	926.66	322.38	927	322.333	515.667
CS192	9	105	864.333	353.667	1.31302	0.764753	0.630635	0.605564	15.5908	15.1622	3.98054	1.86383	1.66072	7.87174	8.53157	-3.63591	45.8116	0.895716	16.2671	39.5765	0.329303	0.0339869	0.147926	0.439651	0.461438	0.343458	0.366021	0.359477	0.296296	0.296296	0.0379759	0.0446325	0.401525	864.592	353.966	864.611	353.974	864.778	353.778	565.556
CS193	18	70.1111	1204.28	360.278	1.32311	0.706192	0.581607	0.603298	12.1903	11.7589	3.20567	1.59982	1.36864	7.13975	7.52294	9.80048	37.365	0.838974	10.9908	21.1795	0.256699	0.0140523	0.112401	0.299129	0.306536	0.265704	0.271663	0.271351	0.242702	0.242702	0.0172716	0.0179733	0.286275	1204.58	360.249	1204.59	360.279	1204	359.556	573.5
CS194	9	107.889	1088.22	393.889	1.19294	0.672509	0.630775	0.59927	13.6689	13.7318	4.18847	1.85784	1.58646	9.06122	9.6186	-11.4567	45.854	0.833901	16.4693	40.844	0.314597	0.0265795	0.236632	0.388671	0.408279	0.325519	0.342158	0.344662	0.276688	0.276688	0.033167	0.0348339	0.370806	1088.57	394.683	1088.47	394.694	1088.78	394.667	635.222
CS195	29	109.414	802.517	402.966	1.2109	0.708067	0.622999	0.650872	14.4515	14.009	4.25109	1.93628	1.70375	8.81852	9.27642	-7.79752	43.7573	0.868946	15.8901	39.4381	0.321907	0.0351589	0.245873	0.419608	0.44787	0.337606	0.358041	0.357674	0.28046	0.28046	0.0406541	0.0446731	0.393813	802.767	402.792	802.75	402.878	802.897	402.103	652.241
CS196	27	76.2963	951.852	407.556	1.22681	0.728012	0.614982	0.653427	11.9166	11.6619	3.50402	1.69462	1.47193	7.20271	7.71415	-13.4774	35.879	0.857837	10.5911	24.0742	0.26358	0.0198983	0.135082	0.316049	0.333479	0.271538	0.28409	0.283515	0.241394	0.241394	0.0213848	0.0251523	0.304466	951.957	407.468	951.958	407.508	952.111	406.926	660.778
CS197	40	120.65	452.8	392	1.30693	0.744381	0.575293	0.611155	16.3188	16.161	4.36096	1.9574	1.6994	9.17883	9.45985	0.824191	48.4316	0.851332	13.765	34.1201	0.254265	0.0211765	0.158705	0.31049	0.335196	0.261578	0.276532	0.274608	0.22598	0.22598	0.0231282	0.0284111	0.29924	452.651	391.972	452.653	391.989	452.575	391.675	631.475
CS198	24	68.5417	1044.12	476.875	1.32286	0.744123	0.588411	0.616353	11.5687	10.8389	3.16361	1.57195	1.36339	6.25148	6.96796	-4.28544	34.8101	0.877179	9.62582	20.198	0.23415	0.0189542	0.194732	0.292647	0.302451	0.245509	0.254259	0.250735	0.211438	0.211438	0.0241891	0.0254698	0.275041	1043.78	476.957	1043.73	476.995	1044.17	476.417	794.417
CS199	20	92.15	1136.7	441.3	1.29447	0.730774	0.566421	0.614358	13.8327	13.4793	3.85091	1.80552	1.55678	8.47607	8.78283	-2.15413	41.8947	0.861359	17.8024	40.36	0.367157	0.0451961	0.229583	0.500392	0.523333	0.387115	0.411594	0.406078	0.31	0.309804	0.0539166	0.0575519	0.459902	1136.42	441.48	1136.44	441.499	1136.4	441.4	732.35
CS200	35	114.086	234.6	425.886	1.19309	0.715191	0.650586	0.638235	14.0246	14.0389	4.24478	1.93697	1.68258	8.86763	9.38157	-3.28065	44.1399	0.864956	11.5497	30.1179	0.246471	0.0133333	0.0996828	0.276751	0.296695	0.250171	0.260668	0.259944	0.230812	0.230812	0.0125149	0.0172097	0.274286	234.551	425.675	234.529	425.668	234.657	425.4	698
CS201	37	81.1622	350.486	449.405	1.25112	0.726191	0.582013	0.62459	12.566	12.2707	3.73908	1.73627	1.47018	7.70869	8.18521	-9.31659	38.7655	0.853724	11.7902	25.1067	0.276497	0.0166932	0.108316	0.318919	0.338527	0.282497	0.293649	0.292369	0.255432	0.255432	0.0172977	0.0219647	0.310281	350.463	449.239	350.494	449.204	349.946	449.108	746.405
CS202	34	109.794	607.971	517	1.18402	0.670935	0.595599	0.650695	14.0753	14.2717	4.37591	1.95873	1.68928	9.57561	10.0691	23.1829	44.4134	0.858676	14.0224	35.0632	0.276788	0.0266436	0.182636	0.351211	0.376471	0.284651	0.304641	0.30421	0.241984	0.241984	0.0302016	0.0356687	0.332468	608.023	516.903	607.982	516.875	608.088	517.059	862.882
CS203	33	74.9091	1288.94	487.788	1.46914	0.704253	0.57602	0.592119	12.1089	11.472	3.40655	1.64367	1.38765	7.09888	7.59294	-28.4661	37.0488	0.83888	12.0439	25.0263	0.320261	0.024183	0.157422	0.383838	0.396673	0.332728	0.343283	0.344682	0.287106	0.287106	0.02826	0.0302001	0.369222	1289.2	487.647	1289.18	487.604	1289.39	488.152	817.515
CS204	26	74.3077	275.577	531	1.26683	0.734812	0.605389	0.643674	12.1944	11.8435	3.45052	1.65134	1.42661	6.9515	7.43358	-11.6364	36.9641	0.857829	12.3688	25.3946	0.320513	0.014178	0.0614742	0.3546	0.368778	0.325536	0.334789	0.334163	0.30362	0.30362	0.0142234	0.0177701	0.349698	275.706	530.747	275.682	530.749	276	531	889.962
CS205	34	71.7059	181.412	542	1.28476	0.709778	0.594996	0.612944	11.7824	11.5527	3.25487	1.60898	1.39262	6.96779	7.45475	0.708096	36.098	0.856448	8.63829	17.5867	0.226499	0.00922722	0.0707967	0.251442	0.257439	0.23098	0.235703	0.236044	0.21707	0.21707	0.0102284	0.01138	0.245156	181.599	542.191	181.582	542.197	181.794	542	906
CS206	21	89.0476	362.381	558.905	1.2563	0.712301	0.595652	0.614591	12.9641	12.8089	3.79194	1.76229	1.56633	7.92194	8.333	-3.87767	40.4596	0.892443	12.8306	28.2913	0.308077	0.0183007	0.115459	0.361905	0.378525	0.317473	0.327035	0.325584	0.288329	0.288329	0.0210959	0.0238804	0.345378	362.733	558.653	362.719	558.677	363.048	558.095	934.095
CS207	15	146	441.467	626.467	1.35834	0.747862	0.575115	0.578688	17.3282	17.1993	4.72239	2.12392	1.8282	10.4723	10.6013	17.3665	53.0269	0.825819	19.9984	57.9025	0.344771	0.0278431	0.169764	0.417516	0.448627	0.351576	0.374494	0.373333	0.305882	0.305882	0.0307394	0.0368064	0.40281	441.597	627.197	441.595	627.267	441.667	625.867	1046.4
CS208	24	88.8333	616.458	594.625	1.34624	0.744349	0.599494	0.618787	13.8726	13.5123	3.7692	1.77487	1.53543	7.89622	8.41042	5.79263	41.4213	0.859033	12.4676	27.1047	0.271201	0.0216503	0.157712	0.329739	0.343954	0.279925	0.293207	0.291912	0.248366	0.248366	0.0231987	0.0264766	0.315645	616.662	594.626	616.635	594.62	617.375	594.417	994.167
CS209	7	114.143	67.2857	653.714	1.59636	0.809753	0.643221	0.559226	16.398	16.1293	3.79043	1.80505	1.60609	8.02399	8.13381	18.9287	46.9243	0.852488	13.0151	32.8426	0.277311	0.0165266	0.227075	0.32605	0.340056	0.284684	0.293737	0.293557	0.251541	0.251541	0.0205323	0.022892	0.311204	68.4781	653.772	68.5951	653.733	66.2857	653.857	1091
CS210	18	104.056	289.389	633	1.19504	0.702073	0.599228	0.663026	13.764	13.6565	4.17843	1.90733	1.68416	8.73097	9.34568	-6.16497	42.5419	0.85986	14.7233	35.6769	0.31171	0.0165577	0.111842	0.352505	0.371895	0.316315	0.3288	0.327669	0.290414	0.290414	0.0170384	0.0212983	0.345316	289.603	633.016	289.583	633.036	290.333	632.333	1057.89
CS211	34	99	755.941	632.588	1.265	0.741097	0.587638	0.602969	14.1869	14.131	4.06614	1.8593	1.61505	8.72648	9.13158	5.71373	44.3999	0.84864	11.3054	25.2656	0.232266	0.0158016	0.146328	0.276701	0.287543	0.238513	0.248398	0.248328	0.209458	0.209458	0.0189903	0.0206548	0.2656	755.811	632.744	755.79	632.722	755.882	632.765	1057.03
CS212	46	96.5217	153.239	679.5	1.2504	0.731103	0.607484	0.614125	13.2206	12.9406	3.81261	1.78697	1.55031	8.16859	8.51275	6.46994	41.656	0.85281	11.5433	27.5509	0.259015	0.0114237	0.0971446	0.291816	0.299659	0.263476	0.270225	0.269821	0.242199	0.242199	0.0137403	0.0148925	0.282246	153.3	679.591	153.296	679.608	153.152	679.043	1151.59
CS213	20	91.55	231	644	1.18949	0.697309	0.621471	0.636096	12.8755	12.686	3.86729	1.80869	1.52181	8.30989	8.78986	11.4454	40.1804	0.854468	13.7886	32.0106	0.319755	0.0133333	0.0899349	0.351765	0.363922	0.323742	0.332637	0.33402	0.297059	0.297059	0.0153525	0.0172939	0.346618	231.142	644.069	231.118	644.048	231.75	643.9	1075.7
CS214	21	76.1429	371.857	679.857	1.28168	0.715005	0.613619	0.576961	11.8134	11.564	3.51051	1.67306	1.4381	7.40166	7.86902	-2.79676	37.8991	0.841866	10.1442	21.981	0.26564	0.0119514	0.100466	0.296919	0.306443	0.270881	0.277428	0.279085	0.246685	0.246685	0.0150468	0.0160404	0.290009	371.843	679.577	371.838	679.605	372	679.381	1151.33
CS215	17	91.1765	478.588	686	1.28336	0.7377	0.599514	0.628786	12.6658	12.2849	3.70636	1.73845	1.52729	8.0507	8.30051	-17.1322	39.6784	0.863626	10.2948	23.7661	0.243772	0.00853518	0.0660733	0.266897	0.272664	0.246934	0.252182	0.252364	0.230911	0.230911	0.00942538	0.0108529	0.2609	478.234	686.36	478.256	686.38	477.941	686.176	1156.47
CS216	8	111.875	638.125	649.625	1.21328	0.673774	0.60627	0.577128	14.4839	14.4958	4.28164	1.92095	1.71517	9.99144	10.1859	-19.6098	49.12	0.822965	17.7569	42.373	0.341176	0.0223039	0.124378	0.395098	0.42451	0.344494	0.36363	0.360294	0.304902	0.304902	0.0217357	0.0297103	0.388113	638.416	649.304	638.459	649.255	638.375	649.875	1086.88
CS217	16	102.188	568	669.875	1.33609	0.739652	0.577221	0.574078	14.0919	14.1086	3.8602	1.79811	1.59686	8.61311	8.82331	-7.95413	44.5333	0.836941	12.8667	30.6375	0.270159	0.0158088	0.159737	0.311029	0.327451	0.276469	0.286545	0.286887	0.252941	0.252941	0.0163738	0.0195363	0.30239	567.629	669.981	567.548	669.982	568.188	669.812	1127.81
CS218	33	80.7273	873.242	726.364	1.23555	0.740078	0.632492	0.655111	12.5336	12.2594	3.59757	1.7115	1.45177	7.13767	7.63952	1.72299	36.9965	0.875112	9.73571	22.9693	0.229649	0.0198455	0.136854	0.279501	0.299822	0.236191	0.249901	0.24902	0.207487	0.207487	0.020652	0.0252368	0.270053	873.333	726.647	873.349	726.65	872.879	726.606	1256.45
CS219	30	85.4	693.633	714.333	1.1763	0.684914	0.627294	0.702995	12.3189	11.9088	3.85769	1.7974	1.59716	7.84201	8.40655	13.1442	37.0731	0.888436	12.1169	28.1988	0.301993	0.0150327	0.0690887	0.341699	0.358431	0.305929	0.317333	0.316013	0.282222	0.282222	0.0157261	0.0198371	0.333137	693.577	714.503	693.576	714.505	693.7	714.367	1228
CS220	26	117.038	210.423	727.731	1.24999	0.749972	0.59826	0.625164	15.2013	14.947	4.18504	1.93486	1.66894	8.97484	9.3673	-14.0796	46.7425	0.865509	15.7192	39.3136	0.301546	0.0201357	0.126973	0.357315	0.370588	0.30985	0.321814	0.322474	0.272398	0.272398	0.0233449	0.025718	0.342496	210.384	727.652	210.36	727.666	210.808	727.115	1253.46
CS221	24	97.375	300.208	744.75	1.23062	0.707635	0.587053	0.552242	13.3257	13.3729	3.92444	1.7889	1.51298	8.7818	9.17239	1.93813	44.6341	0.831756	11.0291	24.4998	0.230392	0.00955882	0.0778953	0.255556	0.265523	0.234176	0.240301	0.239297	0.219281	0.219281	0.0100738	0.0121928	0.249796	299.943	744.867	299.942	744.873	299.875	744.542	1293.96
CS222	17	87.4706	587.706	751.647	1.2497	0.76466	0.624371	0.661583	12.3607	11.9153	3.48697	1.68926	1.49579	7.00404	7.38383	6.97511	36.5015	0.87361	9.72042	24.2466	0.252249	0.00934256	0.087535	0.275202	0.287889	0.254795	0.261825	0.261707	0.2406	0.2406	0.00995802	0.012618	0.271742	587.942	751.634	587.937	751.625	588.235	751.647	1314.29
CS223	25	83.24	777.28	774.2	1.22924	0.749302	0.626123	0.652103	12.5703	12.1042	3.64308	1.74358	1.55028	7.63416	8.01251	-6.90022	37.8857	0.870701	10.2618	23.3244	0.25251	0.0144314	0.0894083	0.289726	0.309804	0.257157	0.267832	0.265961	0.240314	0.240314	0.0138995	0.0189406	0.282471	776.981	774.204	777.009	774.205	777.2	774.28	1366.08
CS224	36	87	473.5	777.417	1.26244	0.709079	0.599868	0.606943	12.6158	12.4939	3.81514	1.75804	1.49188	7.9984	8.45553	-2.48494	39.8505	0.83505	9.11906	20.449	0.216122	0.0102397	0.0810019	0.24281	0.252397	0.219707	0.226747	0.226797	0.203704	0.203704	0.0110449	0.0131868	0.236601	473.593	777.421	473.58	777.43	473.389	777.306	1376.06
CS225	9	93.2222	210	815.889	1.148	0.61952	0.665877	0.704038	12.2777	12.0881	3.80868	1.79981	1.5167	7.74795	8.28331	12.3368	36.7727	0.88664	11.156	29.0919	0.280283	0.0132898	0.122203	0.312418	0.333333	0.284567	0.294253	0.2939	0.259695	0.259695	0.0158227	0.0193726	0.309368	210.036	816.496	209.985	816.537	210.111	816	1462.56
CS226	31	104.097	667.613	829.516	1.31623	0.719298	0.5766	0.613707	14.234	13.961	4.0124	1.8571	1.56783	8.76013	9.08476	-10.8716	43.9813	0.827843	13.9436	33.6596	0.294624	0.014864	0.0862563	0.330677	0.35408	0.299555	0.310406	0.309614	0.276787	0.276787	0.0147227	0.0196995	0.324288	667.301	829.742	667.274	829.724	668.097	830.226	1498.19
CS227	40	93.375	126.4	816.8	1.26349	0.74585	0.607128	0.60535	13.3447	12.9718	3.64665	1.75245	1.48966	7.95278	8.3308	1.92027	41.121	0.859508	9.44392	22.3405	0.218284	0.0111765	0.0919668	0.244706	0.259706	0.221733	0.229827	0.228824	0.205098	0.205098	0.0107881	0.0143829	0.240956	126.72	817.186	126.721	817.221	126.75	816.7	1463.67
CS228	18	74.1111	286.889	829.389	1.47713	0.791958	0.565852	0.580088	11.9093	11.2346	3.14311	1.56161	1.37997	6.6813	7.09314	-10.8872	35.5582	0.859864	8.88301	19.4643	0.246078	0.00729847	0.0578085	0.262745	0.272767	0.247632	0.252626	0.252179	0.232898	0.232898	0.00821065	0.0102449	0.260948	286.917	829.721	286.934	829.72	286.167	829.611	1497.06
CS229	32	79.5938	808.344	845.812	1.31743	0.788076	0.612132	0.650284	12.8189	12.2627	3.60226	1.71122	1.46129	7.26317	7.64459	-8.0977	36.8949	0.881102	11.1942	24.6586	0.2803	0.0165441	0.0842706	0.319608	0.338603	0.284707	0.297006	0.296262	0.261275	0.261275	0.0165866	0.0213328	0.31394	808.11	845.756	808.098	845.743	808.562	845.938	1530.28
CS230	17	79.7059	552.412	837.353	1.22772	0.736799	0.608947	0.629959	11.938	11.6077	3.43581	1.65331	1.42106	7.00144	7.41127	15.3611	36.3273	0.852973	10.4997	24.075	0.277739	0.0121107	0.0897716	0.312803	0.325029	0.28289	0.290872	0.289389	0.266205	0.265975	0.0125778	0.0159613	0.303576	552.58	837.465	552.573	837.438	552.471	837.941	1515.24
CS231	40	74.5	912.3	824.55	1.137	0.678811	0.667014	0.736256	11.2804	10.94	3.72215	1.75456	1.5158	7.16609	7.83805	-17.8706	33.5294	0.898456	11.2163	26.8514	0.292868	0.0289706	0.146718	0.363922	0.391863	0.301373	0.321282	0.321078	0.258725	0.258725	0.0296666	0.0362341	0.350613	912.386	824.453	912.397	824.457	912.525	824.525	1481.8
CS232	44	77.9773	362.318	854.205	1.25441	0.737986	0.599573	0.597601	12.2105	12.0398	3.51365	1.67606	1.41186	7.43273	7.91304	-3.49178	38.7065	0.846629	8.91702	18.3572	0.221078	0.00770945	0.0705169	0.242335	0.24902	0.22386	0.228786	0.228922	0.207754	0.207576	0.00914112	0.0106017	0.23721	362.276	854.505	362.278	854.513	361.909	854.409	1546.02
CS233	26	63.6538	219.846	889.154	1.27278	0.755121	0.617069	0.608305	11.2297	10.9087	3.10777	1.54625	1.28352	6.55678	7.05181	-4.84771	34.7637	0.838936	7.30256	14.0534	0.204035	0.00686275	0.058479	0.222624	0.228356	0.207125	0.210949	0.211614	0.19457	0.19457	0.00783097	0.00884321	0.21776	219.8	889.596	219.798	889.617	219.808	888.731	1617.31
CS234	21	113.524	554.048	926.238	1.19917	0.688026	0.636543	0.665037	14.0154	13.7995	4.18413	1.93459	1.69454	8.99263	9.47441	19.1516	43.2085	0.871142	13.301	35.9453	0.281233	0.0179272	0.102142	0.322502	0.350514	0.285356	0.30007	0.298226	0.263866	0.263866	0.0160071	0.02308	0.317554	553.786	926.377	553.766	926.365	553.571	926.667	1673.81
CS235	30	81.9	639.967	940.567	1.26227	0.746009	0.632421	0.636189	12.1421	11.7008	3.50231	1.68798	1.42813	7.23969	7.70142	5.53491	37.3096	0.880356	12.3582	28.1268	0.311405	0.0105882	0.0569111	0.331634	0.352157	0.312949	0.321512	0.321373	0.293595	0.293595	0.0102621	0.0145319	0.332124	639.828	940.615	639.83	940.629	639.767	940.3	1687.8
CS236	32	82.0625	720.75	925.906	1.26525	0.716828	0.610064	0.59302	12.7618	12.8626	3.82608	1.73737	1.45311	7.82016	8.29169	7.44062	40.6989	0.845893	11.8223	24.6852	0.28079	0.0114583	0.0667996	0.307721	0.323407	0.283959	0.292788	0.292096	0.266912	0.266912	0.01107	0.0149647	0.304381	720.616	925.924	720.644	925.95	720	925.406	1672.53
CS237	22	87.3636	307.091	957.682	1.45863	0.738399	0.562975	0.581165	12.9605	12.7767	3.61602	1.70738	1.48187	7.96504	8.26188	19.8413	40.4309	0.869815	10.9533	24.9339	0.254635	0.016221	0.162599	0.301961	0.317112	0.262656	0.272071	0.270588	0.234581	0.234581	0.0192637	0.0220656	0.288859	306.997	957.358	306.931	957.355	307.5	957.318	1710.27
CS238	37	63.2703	458.919	178.811	1.4161	0.718334	0.591038	0.58085	10.9234	10.6208	3.12192	1.52633	1.29055	6.61791	7.12287	-4.11579	34.8253	0.82224	12.0079	23.0371	0.348198	0.00736619	0.0440279	0.369263	0.374033	0.351835	0.355317	0.354849	0.338739	0.338739	0.008811	0.0096439	0.363222	458.853	178.883	458.848	178.899	459.081	178.054	235.703
CS239	10	93.2	1219.6	153.5	1.42073	0.775264	0.511911	0.542011	14.6642	14.8733	3.74156	1.75542	1.58284	8.29539	8.6945	23.7114	45.1928	0.856025	23.909	50.0914	0.495294	0.0358824	0.241936	0.593726	0.598824	0.512531	0.527536	0.530784	0.431765	0.431765	0.0478309	0.0446039	0.565784	1218.98	153.875	1219.08	153.788	1218.5	154.4	150.2
CS240	26	70.5769	607.538	166.538	1.31525	0.786769	0.590817	0.644932	11.7614	11.2182	3.07877	1.56388	1.33792	6.42685	6.83666	31.2252	34.0094	0.863822	14.7345	29.7338	0.416139	0.0140272	0.0873072	0.466968	0.471192	0.425083	0.430518	0.430618	0.392609	0.392609	0.020645	0.0201702	0.445551	607.77	166.452	607.777	166.485	607.346	165.731	189.269
CS241	31	87.6129	1094.68	154.742	1.30107	0.71286	0.612472	0.58183	12.3502	12.0557	3.54515	1.69779	1.44879	7.65183	8.15344	2.10821	39.549	0.834897	11.1495	25.0032	0.262808	0.0126502	0.123276	0.301581	0.306894	0.27023	0.276385	0.278305	0.243264	0.243264	0.0171045	0.017121	0.290006	1094.79	154.818	1094.74	154.791	1095.9	155.71	159.516
CS242	95	53.2316	131.589	153.074	1.34968	0.757337	0.593702	0.570712	10.7998	10.2615	2.87937	1.46391	1.21999	6.06054	6.53094	2.55884	33.1881	0.825508	8.74002	14.6915	0.268947	0.00513932	0.0342814	0.282807	0.28743	0.271533	0.273968	0.273932	0.262663	0.262621	0.00586	0.00672623	0.279329	131.649	153.125	131.652	153.127	131.558	152.937	156.358
CS243	63	60.7302	232.048	164.698	1.30512	0.756512	0.62983	0.60044	10.7721	10.2605	2.97506	1.5003	1.258	6.08448	6.62705	-2.99126	33.2716	0.846897	8.84569	17.3867	0.256878	0.00563337	0.0408776	0.271833	0.276813	0.259466	0.262647	0.262496	0.249113	0.249113	0.00641224	0.00756228	0.268643	232.1	164.838	232.101	164.832	232.175	164.365	191.079
CS244	61	87.3607	332.852	184.279	1.29873	0.723826	0.605614	0.573649	12.3214	12.0883	3.44208	1.64696	1.41203	7.6803	8.14533	0.389194	40.7687	0.84146	11.6478	26.132	0.273754	0.00829315	0.0627929	0.293925	0.303182	0.277191	0.282229	0.281999	0.264609	0.264609	0.00843798	0.0103701	0.290389	333.042	184.318	333.027	184.331	333.115	183.885	253.541
CS245	52	101.019	993	184.058	1.1992	0.683549	0.637455	0.656125	12.6662	12.5663	4.06848	1.86065	1.59835	8.36492	8.90984	0.231745	40.1268	0.86859	13.1259	34.7045	0.304242	0.0158748	0.0963929	0.340649	0.364178	0.308586	0.321093	0.319382	0.284917	0.284917	0.0150164	0.0210578	0.338198	992.838	184.137	992.831	184.121	993.212	184.423	250.75
CS246	13	125.077	1152.38	208.846	1.61464	0.775213	0.538972	0.565708	15.1121	14.8913	4.09111	1.90238	1.65717	8.79662	9.09882	-15.1465	47.0463	0.881156	25.4151	61.8498	0.575113	0.0239819	0.139999	0.641026	0.648265	0.585394	0.596165	0.597436	0.535143	0.535143	0.0304009	0.0298951	0.621644	1153.02	208.714	1152.96	208.718	1153.46	209.308	336.692
CS247	22	85.6364	601.273	242.773	1.28522	0.733306	0.60901	0.587755	11.9025	11.3665	3.3543	1.6359	1.38497	7.23246	7.63917	17.5728	37.7925	0.845932	12.5064	30.1695	0.315954	0.0105169	0.0851828	0.342246	0.353654	0.320689	0.326994	0.326738	0.302139	0.302139	0.0116179	0.013995	0.338191	601.11	242.634	601.108	242.615	600.636	241.636	430.5
CS248	8	127.5	1231.75	266.5	1.24157	0.753595	0.618969	0.63819	15.9416	16.094	4.38479	1.95095	1.71073	8.85149	9.02599	-16.4795	46.3095	0.864889	17.2235	49.6103	0.310662	0.0264706	0.146276	0.386275	0.396569	0.318922	0.336464	0.337255	0.27549	0.27549	0.0316762	0.0334179	0.363358	1232.11	266.138	1232.16	266.149	1231.75	266.25	493.375
CS249	19	149.842	853.579	229	1.21656	0.688799	0.60738	0.616843	17.0398	16.9193	4.98089	2.17349	1.96658	11.1486	11.2928	-18.0308	54.0728	0.860908	17.7102	49.2093	0.295098	0.0211558	0.158757	0.350877	0.373375	0.301477	0.316834	0.315067	0.268318	0.268111	0.0232721	0.0274311	0.337926	853.412	229.42	853.438	229.373	853.158	229.684	396.105
CS250	25	85	913.76	223.96	1.34917	0.746687	0.604249	0.588491	12.811	12.6192	3.59165	1.70345	1.47714	7.55709	8.09481	-15.8298	40.2829	0.850455	11.789	25.8344	0.280039	0.0113725	0.0827915	0.308706	0.317333	0.284982	0.290665	0.291137	0.265882	0.265882	0.0122447	0.0139717	0.302431	913.667	223.875	913.688	223.882	913.04	223.6	370.48
CS251	22	83.0909	479.227	254.818	1.28786	0.672208	0.582797	0.595553	12.418	12.1198	3.5284	1.71158	1.47924	7.92641	8.47743	-6.88944	39.8415	0.844451	11.7234	25.1529	0.282175	0.0087344	0.0577539	0.322816	0.334759	0.286494	0.294009	0.289661	0.271658	0.271658	0.013401	0.0167071	0.303209	479.151	254.424	479.184	254.426	478.455	254.636	467.318
CS252	25	69.96	1089.72	247.84	1.30906	0.758988	0.595525	0.588485	11.9368	11.6734	3.26204	1.5958	1.34199	6.61667	7.10929	19.4884	36.4258	0.844888	9.8651	20.0478	0.26498	0.00917647	0.0714997	0.291137	0.299294	0.268602	0.274019	0.27451	0.252392	0.252392	0.0112286	0.0123922	0.283726	1089.86	247.93	1089.87	247.944	1089.24	247.56	448.6
CS253	19	88.5263	172	288.737	1.29987	0.710689	0.608973	0.598103	12.5237	12.2602	3.40681	1.63888	1.40639	7.72946	8.0875	-1.64483	40.9375	0.833077	14.5552	32.689	0.343395	0.00980392	0.0659478	0.368215	0.39711	0.346847	0.353656	0.352322	0.330857	0.330857	0.0109141	0.015136	0.362487	172.114	288.217	172.105	288.197	172.105	288.474	552.368
CS254	22	146.227	609.5	305.182	1.25958	0.704831	0.605278	0.569746	15.0981	15.1547	4.527	1.99941	1.72198	10.254	10.6059	-0.307432	50.8944	0.843025	13.9724	41.1836	0.250802	0.0116756	0.0993054	0.277362	0.298752	0.252315	0.262979	0.262923	0.232442	0.232442	0.0121859	0.0160997	0.274644	609.657	305.5	609.656	305.567	609.636	304.227	600.818
CS255	9	137.889	980.222	312.222	1.27774	0.706678	0.540797	0.52791	15.6436	16.1366	4.39348	1.95103	1.60055	10.7396	10.8699	21.9971	53.3373	0.788251	19.319	50.9277	0.330392	0.0130719	0.117143	0.375599	0.412636	0.336351	0.34671	0.343355	0.311547	0.311547	0.0162608	0.0218677	0.360349	979.778	312.093	979.766	312.071	979.111	312.556	630.111
CS256	14	85.5	248.857	309.929	1.27028	0.744769	0.602657	0.602338	13.5676	13.2604	3.75797	1.75646	1.50508	8.10772	8.41024	-10.0921	41.5103	0.841926	14.2857	28.8768	0.336134	0.0105042	0.0689078	0.365266	0.372829	0.340421	0.346371	0.346639	0.319888	0.319888	0.0123232	0.0135979	0.356723	248.784	310.326	248.781	310.332	248.929	310.786	617.5
CS257	45	102.756	355	307.533	1.29298	0.726594	0.576874	0.571855	14.5323	14.4436	4.01338	1.82558	1.60206	9.02247	9.23207	-11.2427	46.5468	0.827056	16.0853	35.0381	0.326514	0.0106754	0.0688899	0.355991	0.364793	0.330666	0.337482	0.337734	0.310937	0.310937	0.0125679	0.0140286	0.34915	355.105	307.833	355.106	307.854	354.956	307.4	613.289
CS258	13	101.615	1062.85	307.692	1.26475	0.758284	0.588726	0.617248	13.6696	13.2464	3.73667	1.76691	1.56259	7.90723	8.25656	24.2437	40.9077	0.843507	13.8202	34.3819	0.30543	0.0156863	0.146553	0.371342	0.375264	0.315013	0.323199	0.322775	0.284465	0.284465	0.0230635	0.0226728	0.338235	1062.74	307.646	1062.73	307.603	1063.46	308.154	609.692
CS259	35	87.4857	812.486	307.343	1.192	0.694556	0.612186	0.656219	12.7013	12.4733	3.77819	1.77435	1.49938	7.88175	8.37771	-8.57152	39.2751	0.869517	11.5212	25.2392	0.273473	0.0152381	0.115989	0.314398	0.325938	0.279731	0.288484	0.289636	0.249188	0.249188	0.0187358	0.0203608	0.304482	812.323	307.45	812.326	307.438	812.457	307	606.714
CS260	26	103.192	475.769	342.192	1.46912	0.763115	0.578363	0.577924	14.774	14.2797	3.77925	1.77758	1.556	8.13827	8.50454	5.05316	44.9104	0.858197	12.0051	27.0317	0.251433	0.00965309	0.110265	0.277828	0.288235	0.255528	0.261429	0.261689	0.237858	0.237707	0.0111697	0.0132475	0.271719	475.132	341.963	475.161	341.959	474.885	342	710.577
CS261	12	75.3333	1132	351.667	1.48266	0.802502	0.613626	0.622347	12.89	12.2456	3.3654	1.64934	1.40774	6.48985	7.06467	-49.6141	36.3762	0.912743	15.4425	31.5631	0.405719	0.0155229	0.0914957	0.451961	0.457843	0.412808	0.420262	0.423039	0.375817	0.375817	0.0206568	0.0205495	0.436356	1132.43	351.304	1132.38	351.309	1132.33	350.917	739
CS262	30	42	166.233	334.167	1.34502	0.760392	0.596947	0.606823	9.9692	9.20088	2.53207	1.37034	1.12998	5.14663	5.69103	0.46982	28.878	0.842993	9.03582	13.4085	0.308791	0.00568627	0.0337253	0.326405	0.32902	0.313052	0.314717	0.31451	0.302745	0.302484	0.0070348	0.00739657	0.320654	166.233	334.195	166.225	334.203	166.4	334.4	685.067
CS263	20	58.6	998.6	372.7	1.35041	0.729953	0.576412	0.570701	11.1695	10.7339	3.11117	1.51667	1.26536	6.43489	6.81876	5.62279	33.9438	0.840646	11.1304	20.0253	0.320637	0.00843137	0.0405716	0.343333	0.347843	0.324706	0.328756	0.328824	0.309608	0.309608	0.00956548	0.010255	0.337353	998.727	372.591	998.738	372.585	998.2	372.5	801.6
CS264	13	99.3846	925.615	354.308	1.17595	0.69919	0.641889	0.638488	13.9138	13.8657	4.36338	1.95274	1.77915	8.96984	9.49018	-2.59156	43.6926	0.861136	15.6078	35.5686	0.340272	0.0187029	0.0943951	0.376772	0.40905	0.344386	0.359656	0.358069	0.315535	0.315535	0.0176532	0.0248758	0.379638	925.594	354.163	925.568	354.147	926.154	354.615	749.154
CS265	9	98.1111	1166.11	353.778	1.46335	0.846524	0.513728	0.526672	14.957	14.4868	3.31494	1.65073	1.52459	7.3796	7.58733	31.8212	43.7733	0.868523	16.8946	37.1089	0.377124	0.0287582	0.297034	0.46841	0.472767	0.397687	0.404951	0.406972	0.330283	0.330283	0.0398253	0.0377058	0.436166	1167.23	354.245	1167.34	354.234	1167.33	354.333	751.667
CS266	19	75.1053	824.316	377.211	1.46265	0.78	0.540241	0.574057	12.7366	12.3749	3.12746	1.56385	1.36618	6.68265	6.9844	7.79093	37.1792	0.872098	12.0064	24.7032	0.298762	0.0115583	0.0776624	0.333953	0.340557	0.304526	0.310555	0.310114	0.282559	0.282559	0.0144889	0.015744	0.323013	824.228	377.552	824.214	377.583	824	377.158	816.158
CS267	11	60.3636	1050.91	392.545	1.34123	0.759191	0.657737	0.621556	10.7354	10.1465	2.84565	1.45294	1.18768	5.24042	5.9652	3.95725	31.4191	0.870364	9.70303	19.4439	0.308378	0.0087344	0.0491561	0.332977	0.336185	0.313171	0.31584	0.316221	0.29697	0.29697	0.0101638	0.0106005	0.324866	1050.97	392.638	1050.95	392.652	1051.55	392.727	861.909
CS268	37	131.757	732.649	348.378	1.3025	0.753638	0.573004	0.585685	16.6282	16.2025	4.51192	2.00283	1.74097	9.88095	9.99403	8.34429	50.4458	0.837691	13.9848	35.6445	0.254478	0.0149444	0.137937	0.290726	0.307578	0.259113	0.269407	0.269793	0.231373	0.231373	0.0167664	0.0197582	0.285321	732.49	348.492	732.468	348.514	732.676	348.432	729.27
CS269	8	68.625	1094.25	410.125	1.42716	0.870841	0.592598	0.584299	13.2298	12.5134	2.85849	1.54815	1.40533	6.12147	6.54437	-15.9262	38.1838	0.896505	14.4794	25.7402	0.359191	0.0164216	0.151047	0.434804	0.436275	0.374733	0.377352	0.374755	0.334314	0.334314	0.0297888	0.026483	0.39375	1094.09	409.428	1094.07	409.398	1095.12	409.875	912.75
CS270	35	62.5714	330.229	395.8	1.25492	0.71073	0.618099	0.620232	11.1274	10.6528	3.17675	1.55676	1.2857	6.70795	7.12916	16.0677	34.9314	0.846167	12.8476	23.4046	0.367339	0.00733894	0.0451127	0.388123	0.395966	0.370487	0.374844	0.374678	0.355854	0.355854	0.00875503	0.0102262	0.382437	330.203	395.91	330.213	395.922	330.2	395.657	870.457
CS271	23	81.9565	408.043	411.609	1.47027	0.765451	0.579437	0.542948	13.369	12.9662	3.43093	1.64768	1.4278	7.59465	7.89196	-14.0012	41.2607	0.857072	13.1502	26.4914	0.311083	0.00886616	0.0487261	0.334356	0.340835	0.315386	0.319959	0.320034	0.301108	0.301108	0.00930443	0.0107481	0.32873	408.381	411.426	408.369	411.438	409	411	911.696
CS272	23	56.8261	530.478	432.652	1.4744	0.749124	0.577228	0.548834	11.449	10.9488	2.84035	1.47481	1.20775	6.35126	6.82579	-24.7719	35.644	0.818882	8.763	14.2776	0.248806	0.00852515	0.0641597	0.274169	0.277408	0.253511	0.256971	0.257801	0.23376	0.23376	0.0113765	0.0116548	0.266581	530.445	432.923	530.489	432.924	529.652	432.565	963.565
CS273	27	103.741	227.037	400	1.3451	0.752784	0.611545	0.563682	14.0407	13.623	3.52758	1.68296	1.39626	8.01503	8.24757	1.37406	44.3426	0.826001	13.8017	34.0953	0.300799	0.00849673	0.0646807	0.327233	0.333479	0.30479	0.310091	0.309804	0.288889	0.288744	0.010633	0.0117793	0.319608	227.289	399.904	227.275	399.892	227.296	399.667	878.815
CS274	14	72.7143	121.143	443.714	1.40773	0.767962	0.570297	0.551664	13.1448	12.7587	3.1059	1.55194	1.36222	6.68916	7.20895	-2.8889	39.7441	0.822764	11.9134	21.8471	0.288515	0.0102241	0.0944864	0.322129	0.322969	0.295181	0.297905	0.297339	0.27619	0.27619	0.0135151	0.0127564	0.308964	121.222	443.834	121.245	443.841	120.5	443.429	989.643
CS275	13	38.7692	805	423.846	1.35745	0.745772	0.549697	0.573636	9.48534	8.89047	2.57953	1.3653	1.12745	5.37691	5.85869	6.19398	28.7049	0.828728	9.78401	14.0377	0.348416	0.0111614	0.0920936	0.381599	0.382202	0.355818	0.358928	0.363499	0.322775	0.322775	0.0168574	0.0162102	0.372474	805.03	424.068	805.054	424.11	805.308	423.538	949.538
CS276	15	97.8667	964.333	415.133	1.2334	0.70812	0.624325	0.649717	14.118	13.794	3.92668	1.81971	1.51476	8.73485	9.07618	-10.7305	43.3849	0.858182	16.1328	35.0928	0.347909	0.0129412	0.100012	0.385621	0.398431	0.352943	0.36126	0.360261	0.327059	0.327059	0.0158368	0.0183812	0.375425	964.164	415.213	964.169	415.246	963.8	414.667	930.333
CS277	21	89.3333	1031.95	477.095	1.40265	0.788004	0.620528	0.607493	13.7581	13.1394	3.48895	1.70561	1.45582	7.66273	7.9684	21.9546	41.2707	0.858652	11.0153	23.8409	0.245472	0.0126984	0.12216	0.285714	0.289449	0.253816	0.259234	0.259757	0.233613	0.233613	0.0163829	0.0161173	0.272689	1032.02	477.089	1032.01	477.101	1032.38	476.81	1052.52
CS278	13	69.8462	888.923	471.769	1.32074	0.779301	0.609427	0.643537	12.6007	12.0945	3.40532	1.64741	1.38348	6.43922	7.08028	0.90512	35.3472	0.878316	14.1342	28.5816	0.37994	0.0295626	0.159723	0.459427	0.4727	0.395319	0.408551	0.409955	0.340573	0.340573	0.0342221	0.0355941	0.438462	889.358	471.609	889.438	471.62	888.615	471.231	1045.85
CS279	31	117.806	325.71	498.323	1.3163	0.757975	0.593968	0.571147	15.8706	15.8718	4.19506	1.90683	1.62977	8.97715	9.30969	0.35593	49.5642	0.845801	16.514	39.4497	0.32179	0.0112587	0.0910732	0.350917	0.362935	0.323808	0.332726	0.332132	0.303605	0.303605	0.0121469	0.014931	0.344497	325.654	498.456	325.66	498.482	325.677	497.968	1091.65
CS280	21	99	221.333	500.333	1.32047	0.770309	0.583127	0.575793	15.0805	14.6698	3.91844	1.793	1.51785	8.08948	8.45055	13.149	45.5206	0.850902	13.5569	28.769	0.279552	0.0103641	0.0857964	0.306816	0.318394	0.283627	0.289954	0.289169	0.265173	0.265173	0.0114604	0.013614	0.301027	221.153	500.58	221.141	500.575	221.714	500.333	1095.81
CS281	33	43	397.424	501.03	1.3944	0.774822	0.593467	0.566048	9.91144	9.28214	2.5603	1.3793	1.15562	5.2672	5.80781	2.19137	29.9883	0.852349	9.13417	14.0573	0.317677	0.00612002	0.0333439	0.336423	0.33975	0.321839	0.323811	0.323411	0.311349	0.311349	0.00735405	0.00791554	0.33057	397.084	501.075	397.067	501.076	398	500.848	1096.15
CS282	11	104.273	947.091	492.273	1.21231	0.683676	0.62622	0.620486	13.9573	13.6398	4.06903	1.8687	1.70194	8.57565	8.95447	2.61485	43.2007	0.860227	14.8488	37.2856	0.314528	0.0213904	0.1847	0.371123	0.384314	0.322892	0.334986	0.336542	0.284848	0.284848	0.0256468	0.0267763	0.356061	946.969	492.381	946.992	492.368	946.909	492.273	1083.82
CS283	28	76.5	473.607	558.357	1.35306	0.778405	0.59885	0.594231	12.427	11.8366	3.26324	1.61207	1.39134	6.68324	7.17179	-4.71707	36.9168	0.869902	15.4821	32.193	0.379902	0.0160364	0.0835265	0.431653	0.437815	0.390529	0.397117	0.396569	0.361905	0.361905	0.0209022	0.0211103	0.414601	473.692	558.426	473.658	558.444	474.286	557.857	1203.14
CS284	4	188.5	820.75	552.75	1.4182	0.825679	0.598923	0.599474	23.1002	23.0315	5.1811	2.31718	2.11803	11.0685	11.3253	-22.3662	62.772	0.850898	27.0284	77.0569	0.355882	0.0446078	0.455606	0.514706	0.519608	0.378855	0.399556	0.398529	0.30098	0.30098	0.0627072	0.0546611	0.444363	820.373	551.273	820.445	551.142	819.25	553	1191.75
CS285	33	83.8788	148.788	524.273	1.24739	0.715239	0.598641	0.59984	12.1818	12.0015	3.42615	1.64995	1.43658	7.31949	7.75245	4.19199	38.5495	0.850301	12.6689	27.946	0.307605	0.00932858	0.0691347	0.33262	0.338087	0.311947	0.316505	0.317172	0.293999	0.293999	0.0110675	0.0117096	0.326084	148.883	524.462	148.889	524.446	148.939	524.515	1140.18
CS286	33	52.6364	259.909	581.879	1.3804	0.729688	0.644643	0.60916	10.6566	9.96388	2.7616	1.44269	1.25388	5.67805	6.29216	-1.82362	31.5998	0.862554	9.48984	16.2181	0.299673	0.00683304	0.0477909	0.31943	0.322519	0.303916	0.30635	0.306595	0.291384	0.291384	0.00830018	0.00878192	0.313399	259.983	582.044	259.997	582.025	259.545	582.242	1248.82
CS287	47	69.6383	354.447	598.532	1.31751	0.740507	0.606596	0.592615	11.5991	11.0965	3.19259	1.57327	1.32857	6.7828	7.1904	3.15977	35.9181	0.845686	10.9915	22.5359	0.296433	0.00851064	0.0438333	0.318899	0.324155	0.30017	0.304581	0.304297	0.286358	0.286358	0.00938491	0.0105162	0.3136	354.609	598.759	354.606	598.757	354.723	598.638	1281.26
CS288	24	114.5	545.167	605.917	1.30928	0.711431	0.597841	0.588991	13.6915	13.6562	4.01332	1.83323	1.60267	8.49482	8.9717	1.03398	43.2286	0.847005	13.9984	41.4484	0.301879	0.0160131	0.125988	0.34232	0.371405	0.305454	0.318947	0.316912	0.278922	0.278922	0.0160462	0.022986	0.33558	545.001	605.908	544.979	605.931	545.167	605.458	1292.25
CS289	16	96	738.625	610.125	1.26148	0.737835	0.592787	0.626659	14.3041	14.0521	3.88796	1.81782	1.60758	8.37006	8.76016	20.1062	42.5894	0.848327	13.0828	28.4218	0.281495	0.0176471	0.19243	0.334069	0.342402	0.292147	0.30074	0.302083	0.260049	0.260049	0.0226448	0.0231773	0.319547	738.421	610.236	738.38	610.195	738.5	611.125	1305.88
CS290	7	72.5714	829.571	605.857	1.55346	0.769426	0.58241	0.614169	13.6555	13.2275	3.34489	1.60206	1.40406	6.99617	7.40235	30.2375	37.8897	0.839548	17.0958	33.6874	0.379832	0.0319328	0.166978	0.489076	0.498039	0.395326	0.41389	0.412885	0.336134	0.336134	0.0412553	0.0433294	0.446779	830.219	606.508	830.177	606.545	830.571	606.714	1299.71
CS291	13	104.923	169.077	633.385	1.21596	0.721333	0.622189	0.63034	13.0564	12.912	3.88578	1.80956	1.57529	8.13239	8.44735	22.8058	40.3026	0.85573	13.1985	34.7825	0.298869	0.0107089	0.0825336	0.3273	0.338462	0.302208	0.309338	0.310256	0.282956	0.282956	0.0124068	0.0140988	0.320362	169.277	633.567	169.286	633.597	169.308	633.538	1342.15
CS292	16	80.75	597.812	615.75	1.32349	0.712448	0.577538	0.582934	12.441	12.2598	3.59878	1.66938	1.42767	7.71069	8.20587	11.9696	39.7809	0.817787	14.5005	31.0706	0.364828	0.0172794	0.119668	0.417647	0.423284	0.372215	0.381013	0.382353	0.329902	0.329902	0.0236278	0.0240528	0.400368	597.835	616.049	597.872	616.068	596.938	615.625	1311.62
CS293	13	53.3846	649.308	633.769	1.39406	0.791242	0.554973	0.572986	10.7232	9.96504	2.79186	1.46736	1.26759	5.66231	6.12586	1.5039	31.3183	0.849023	13.0377	23.4543	0.409955	0.0188537	0.107243	0.461538	0.469683	0.421425	0.427177	0.431071	0.371644	0.371644	0.0254548	0.0249432	0.448416	649.625	633.669	649.616	633.657	650	633.462	1341.62
CS294	12	61.8333	784.083	655.417	1.51086	0.745619	0.528193	0.594831	11.7418	11.4155	3.19246	1.58705	1.45415	6.48154	7.16495	-2.72675	35.3793	0.860076	17.6163	32.0699	0.476716	0.0316993	0.16038	0.579412	0.584967	0.499498	0.509535	0.512745	0.429739	0.429739	0.0457592	0.043406	0.54616	784.027	655.382	784.091	655.352	783.75	655.5	1385.5
CS295	27	64.3333	293.852	689.889	1.34432	0.697829	0.635139	0.614221	10.9677	10.4941	3.09328	1.55017	1.29579	6.63364	7.18542	1.56373	34.5899	0.858409	10.4263	20.2672	0.301344	0.00610022	0.0477891	0.318228	0.32549	0.304568	0.308051	0.307698	0.292956	0.29281	0.00739499	0.00893034	0.314851	294.048	689.997	294.051	690.005	293.963	689.407	1438.37
CS296	48	71.25	400.812	688.604	1.36144	0.767716	0.584789	0.589699	12.0001	11.4484	3.27712	1.59163	1.37781	6.84741	7.2425	-8.16018	36.5696	0.864494	11.869	23.2218	0.313583	0.00996732	0.073996	0.342075	0.346324	0.318495	0.323011	0.322876	0.297304	0.297304	0.0122581	0.0131342	0.334048	400.591	688.656	400.596	688.663	400.771	688.625	1429.35
CS297	12	71.4167	482	695.667	1.57755	0.825027	0.521725	0.566086	13.8351	13.0329	3.10892	1.54817	1.37323	6.8975	6.94643	2.09487	39.0232	0.806746	15.8131	28.6706	0.376552	0.0261438	0.176372	0.469935	0.483987	0.397295	0.40527	0.399346	0.346078	0.346078	0.035827	0.037157	0.434395	482.151	695.771	482.058	695.705	483.5	697.333	1451.5
CS298	5	164.8	110.4	692	1.31852	0.828591	0.612414	0.613625	17.6655	17.0105	4.64579	2.11789	1.88098	9.84107	10.0523	-18.8766	50.9348	0.841682	17.0149	60.4024	0.297255	0.0235294	0.13303	0.349804	0.392157	0.296452	0.323171	0.321569	0.261176	0.261176	0.0219215	0.0338739	0.348235	111.853	692.124	111.813	692.076	112.6	691.8	1441.6
CS299	26	63.8077	210.231	731.5	1.21049	0.740961	0.643645	0.653499	10.6743	10.2517	3.11167	1.57674	1.33518	6.39389	6.89417	11.8297	32.5873	0.859634	11.0139	22.5843	0.319796	0.0103318	0.0580612	0.347511	0.355656	0.324327	0.330358	0.330995	0.306637	0.306637	0.0116693	0.0131374	0.341252	210.128	731.508	210.132	731.494	210.038	731.423	1495.42
CS300	24	91.75	693.542	706	1.31734	0.769073	0.610127	0.625975	13.5925	13.0675	3.70165	1.75503	1.48179	7.44056	7.834	-20.8155	39.6336	0.879831	14.073	33.876	0.321528	0.0221405	0.14903	0.383497	0.402288	0.33086	0.344696	0.343219	0.294771	0.294771	0.0258741	0.0291601	0.36781	693.581	706.22	693.599	706.216	693.708	706.5	1466.79
CS301	12	78.1667	108.583	762.083	1.24241	0.676342	0.610983	0.616293	12.2539	12.1318	3.64105	1.73088	1.55474	7.80165	8.24215	25.3441	38.8995	0.837566	13.3418	27.8621	0.318301	0.0156863	0.104798	0.35719	0.377451	0.3248	0.33463	0.336275	0.289542	0.289542	0.0193808	0.0224132	0.350735	108.485	761.999	108.467	761.956	108.5	762.917	1531.08
CS302	8	66	419.5	761.25	1.49397	0.737552	0.579775	0.549935	13.6703	12.985	2.96739	1.46737	1.15533	6.48503	6.88491	5.76604	39.6232	0.793129	15.5431	26.4672	0.345588	0.0252451	0.201747	0.430392	0.430882	0.362839	0.369563	0.370343	0.311275	0.311275	0.0331207	0.031355	0.395588	419.181	761.374	419.17	761.497	419.5	759.875	1529.75
CS303	25	77.16	270.08	788.08	1.31032	0.767834	0.570075	0.59591	13.0074	12.5975	3.49966	1.65865	1.40186	7.3873	7.65258	-9.33587	39.0997	0.84264	13.4083	26.1258	0.316863	0.014902	0.119528	0.359216	0.366275	0.325789	0.331715	0.333726	0.295216	0.295216	0.0193046	0.0194794	0.347725	269.85	787.886	269.882	787.849	269.96	788.2	1552.72
CS304	12	101.417	371.083	846.333	1.38738	0.840518	0.534397	0.576568	15.7726	15.6269	3.75745	1.79518	1.52086	8.0297	8.2829	19.9703	45.4435	0.872436	19.6549	43.1405	0.371895	0.0303922	0.244655	0.469281	0.478105	0.388185	0.401708	0.404085	0.319281	0.319281	0.0429146	0.0408566	0.43415	370.732	845.788	370.766	845.858	371.667	844.833	1590
CS305	12	124.75	172.083	829.833	1.29915	0.811711	0.570959	0.603826	17.0137	16.7263	4.26624	1.98983	1.77113	9.3807	9.48861	-6.09934	49.616	0.852239	18.0451	44.7971	0.317402	0.024183	0.193271	0.377124	0.39902	0.326425	0.341841	0.343301	0.280392	0.280392	0.0282805	0.0312668	0.367484	172.746	829.573	172.784	829.589	172.583	829.583	1582.83
CS306	8	52	260.5	860.375	1.61104	0.874534	0.521402	0.523487	12.0146	11.3341	2.63553	1.37974	1.20267	5.14288	5.64895	-15.9291	33.4465	0.890499	15.3015	24.8005	0.423407	0.0245098	0.128205	0.507353	0.507843	0.439646	0.445471	0.448529	0.377941	0.377941	0.0361226	0.0332939	0.470956	260.036	860.809	260.064	860.774	260.125	861.25	1597.88
CS307	17	108.059	135	903.059	1.13333	0.683271	0.698501	0.733391	12.8394	12.4315	4.12901	1.91066	1.63517	8.38781	8.97712	-3.80078	39.3415	0.884853	11.0371	33.5552	0.250058	0.0141869	0.0655678	0.278893	0.309573	0.25161	0.265301	0.262745	0.23391	0.23391	0.0123779	0.0199758	0.280277	135.336	902.895	135.315	902.885	135.647	902.588	1612.24
PA1	22	76.4091	355.455	73.5909	1.34674	0.731243	0.588605	0.54906	12.1787	11.7654	3.21869	1.5764	1.36009	7.47742	7.97178	11.6102	40.1078	0.806456	7.23316	14.5938	0.176693	0.00543672	0.072136	0.191266	0.200891	0.179467	0.182578	0.181996	0.171301	0.171301	0.00599924	0.00769348	0.187745	355.644	73.6953	355.652	73.7076	355.591	72.7727	104.591
PA2	28	66.6429	993.571	72.7143	1.4004	0.781161	0.577408	0.552747	12.427	11.9966	3.01105	1.51154	1.26963	6.78526	7.11981	12.7645	38.7871	0.807035	6.06233	10.5801	0.155637	0.00392157	0.0560827	0.167087	0.170448	0.157587	0.159628	0.159314	0.1507	0.1507	0.00468577	0.00537452	0.16369	993.347	72.727	993.37	72.7569	993.214	72	105.607
PA3	26	62.9615	487.692	104.731	1.37685	0.786525	0.60849	0.545688	11.4845	11.0416	3.00454	1.49673	1.23598	6.38574	6.87164	7.46167	36.4281	0.818845	5.50181	10.4178	0.151169	0.00437406	0.0423259	0.165008	0.169231	0.153455	0.156375	0.155958	0.145551	0.145551	0.0054723	0.00661006	0.16135	487.853	104.909	487.869	104.904	487.269	104.5	210
PA4	48	79.4375	912.625	115.833	1.37743	0.771839	0.585998	0.535851	12.9565	12.3349	3.31157	1.61524	1.36413	7.3807	7.73011	19.6415	41.4724	0.807842	4.57712	9.35286	0.108211	0.00465686	0.0958517	0.122059	0.125409	0.110239	0.113116	0.11299	0.103758	0.103758	0.00534251	0.00628657	0.118137	912.589	115.982	912.585	116.012	912.354	115.458	257.833
PA5	37	69.0541	1295.08	92.1351	1.44887	0.757339	0.551118	0.529083	12.0876	11.4352	3.02335	1.52611	1.32239	6.78463	7.10625	7.25536	37.969	0.829686	7.32623	13.9286	0.193084	0.00604134	0.0758741	0.210705	0.214202	0.196566	0.198858	0.198781	0.18442	0.18442	0.00745305	0.00779526	0.204875	1295.17	92.1568	1295.15	92.1518	1295.43	92.2162	169.811
PA6	49	53.3673	78.6327	124.184	1.38045	0.73218	0.614545	0.562903	10.4108	9.96355	2.78751	1.43546	1.19153	5.96911	6.58999	-5.30431	33.6862	0.829279	4.9956	8.73341	0.152661	0.00404162	0.0503024	0.163906	0.166787	0.154724	0.156495	0.156423	0.147339	0.147339	0.00480275	0.00526601	0.160344	78.5553	124.326	78.5648	124.355	78.7551	123.367	287.122
PA7	71	77.169	756.732	112.69	1.28251	0.734933	0.59978	0.570073	12.3071	12.0269	3.41035	1.64616	1.37988	7.41657	7.90759	0.439215	39.6914	0.831468	4.99735	10.3846	0.119815	0.00632422	0.0722212	0.135819	0.142392	0.12205	0.126058	0.125739	0.112676	0.112676	0.00673221	0.00817623	0.132325	756.794	112.788	756.791	112.787	756.718	112.507	261.056
PA8	46	56.8913	1208.04	112.326	1.244	0.712942	0.63302	0.613391	10.1555	9.79891	2.87761	1.48534	1.25372	6.19668	6.7547	10.2114	32.9219	0.834001	4.51799	8.27204	0.13685	0.00396419	0.0483371	0.147826	0.151236	0.138906	0.140891	0.140537	0.131969	0.131969	0.00476922	0.00539329	0.145503	1208.13	112.381	1208.12	112.393	1208.3	112.174	250.109
PA9	19	68.8421	396.421	121.947	1.28781	0.735256	0.599893	0.607654	11.3803	10.8292	3.12547	1.55123	1.34133	6.69501	7.09539	-18.2147	36.7866	0.840009	7.57523	15.2436	0.202993	0.00495356	0.0547097	0.216718	0.220846	0.204988	0.207686	0.207946	0.195872	0.195872	0.00588907	0.00657211	0.212487	396.197	122.205	396.178	122.217	396.737	122.105	280.737
PA10	56	84.4643	646.482	131.607	1.33276	0.753606	0.596453	0.539656	12.9547	12.7106	3.52575	1.65936	1.42359	7.71287	8.05968	9.3887	42.0341	0.821492	5.84391	12.6363	0.135277	0.00693277	0.0817629	0.153081	0.160714	0.138325	0.142616	0.141912	0.129482	0.129482	0.00686867	0.00871618	0.149317	646.532	132.005	646.541	132.025	646.625	131.661	338.375
PA11	23	74	333.783	161.565	1.32929	0.743575	0.54847	0.51411	12.4412	12.0001	3.14631	1.54655	1.27422	7.47984	7.71406	-5.52522	40.7057	0.812761	7.7705	14.4624	0.18717	0.00443308	0.0480161	0.199829	0.204263	0.189069	0.191487	0.191219	0.181756	0.181586	0.00469048	0.00571861	0.195098	334.163	161.618	334.183	161.629	333.739	161	460.261
PA12	26	61.2308	1263.62	183.615	1.36344	0.694966	0.592009	0.555741	11.3154	10.9318	3.03693	1.49199	1.2203	6.81683	7.27749	-2.55992	37.1934	0.804577	5.32428	9.30784	0.143514	0.0040724	0.0561131	0.154751	0.15822	0.145485	0.147692	0.147662	0.138462	0.138462	0.00493274	0.00563892	0.152489	1263.3	183.955	1263.28	183.955	1263.73	183.885	581.115
PA13	49	78.4286	172.367	174.061	1.29627	0.735764	0.598495	0.576717	12.6759	12.4077	3.47239	1.66286	1.3886	7.4257	7.80227	0.0922624	39.6873	0.835826	6.51661	13.2891	0.159444	0.00552221	0.0660446	0.172069	0.178551	0.161496	0.164892	0.164946	0.152541	0.152541	0.00587286	0.00709085	0.170148	172.186	174.162	172.185	174.18	172.265	173.612	531.857
PA14	30	72.6333	1018.03	167.433	1.40673	0.729997	0.569705	0.523162	12.0364	11.7841	3.17586	1.56499	1.35716	7.46669	7.75133	16.1561	39.2094	0.793943	5.05843	10.1835	0.130948	0.00392157	0.0551562	0.141307	0.147712	0.132073	0.134875	0.133987	0.125359	0.125359	0.00441303	0.00567661	0.138693	1017.82	167.613	1017.84	167.627	1017.47	167.3	500.433
PA15	39	54.1026	1114.33	149.333	1.33122	0.742556	0.582833	0.558553	10.8003	10.3196	2.81977	1.4691	1.22379	6.29283	6.72725	0.00620474	34.0952	0.822013	4.3997	7.41247	0.128507	0.0040724	0.0466664	0.140674	0.142986	0.131036	0.132935	0.133032	0.124384	0.124384	0.00488486	0.00537156	0.137531	1114.25	149.154	1114.25	149.155	1114.36	148.744	404.795
PA16	15	98.0667	455.4	197.333	1.36052	0.76121	0.532614	0.510375	14.1305	14.2417	3.6842	1.69692	1.46718	8.50823	8.63444	-7.43154	46.4699	0.818282	9.55582	20.9393	0.196928	0.00732026	0.1038	0.219608	0.227974	0.200367	0.205015	0.204444	0.186667	0.186667	0.00904129	0.0106467	0.213268	455.234	197.543	455.234	197.58	455.867	196.333	642.933
PA17	38	53.5526	537.947	155.421	1.32827	0.706941	0.61553	0.594802	10.2195	9.73134	2.95172	1.4763	1.22141	6.08778	6.6068	-11.7085	32.3524	0.844033	4.21496	7.51135	0.130676	0.00407637	0.0447729	0.14066	0.144685	0.132554	0.134752	0.134572	0.126109	0.126109	0.00445197	0.00531517	0.138958	537.924	155.758	537.933	155.772	537.789	155.211	440.105
PA18	34	52.3529	261.176	177.118	1.34038	0.749132	0.599501	0.576223	10.6265	10.1158	2.75872	1.4359	1.17541	6.03893	6.51222	3.36571	33.5731	0.833917	6.32122	10.5298	0.192042	0.00380623	0.0329895	0.202422	0.206805	0.193937	0.195982	0.196021	0.186851	0.186851	0.00446714	0.00529574	0.199971	261.378	177.187	261.372	177.187	261.824	177.294	548.765
PA19	48	71.0625	78.9375	210.312	1.31201	0.722063	0.586243	0.56724	11.2429	10.9117	3.07088	1.52613	1.28252	6.94322	7.26276	1.08014	37.0759	0.815746	5.52043	11.4122	0.144342	0.00408497	0.0583911	0.155392	0.160131	0.146149	0.148548	0.148407	0.138317	0.138317	0.00481208	0.00576707	0.152921	78.7792	210.545	78.7695	210.551	78.6875	210.479	710.312
PA20	32	85.375	950.844	223.156	1.47832	0.756274	0.577538	0.549539	13.2865	12.9593	3.4803	1.67964	1.41877	7.79017	8.05873	7.93368	41.6396	0.830923	5.63027	12.1609	0.132782	0.00539216	0.0724249	0.146324	0.151961	0.134749	0.13789	0.13799	0.12598	0.12598	0.00579772	0.00682573	0.143382	950.727	223.685	950.741	223.706	950.344	223.094	778.781
PA21	20	101.6	614.1	214.5	1.34129	0.755705	0.573196	0.575734	14.1574	13.6367	3.79794	1.75328	1.46	8.4147	8.60845	2.13737	44.7568	0.806963	7.22961	17.0398	0.15299	0.00666667	0.0733738	0.168627	0.179804	0.154928	0.16015	0.158627	0.145882	0.145686	0.00577542	0.00876551	0.166618	614.356	214.771	614.379	214.798	614.05	213.7	739.2
PA22	61	73.0984	1064.61	289.41	1.28652	0.710606	0.600736	0.582554	11.7421	11.398	3.38628	1.61774	1.37107	7.28517	7.74332	1.54034	37.6707	0.83132	4.1865	8.73243	0.107843	0.00427515	0.0611766	0.118226	0.123947	0.109225	0.112335	0.112086	0.102925	0.102925	0.0044638	0.00579772	0.116763	1064.89	289.379	1064.9	289.398	1064.75	289.049	1091.18
PA23	26	65.8462	1299.69	247	1.33468	0.765303	0.602324	0.587793	11.5699	10.9494	3.0765	1.50291	1.25851	6.81367	7.33746	-4.92984	37.1272	0.822529	5.65475	10.503	0.147738	0.00429864	0.0748176	0.160935	0.164555	0.149864	0.152329	0.152187	0.140875	0.140875	0.00552138	0.00631915	0.157353	1299.66	247.125	1299.66	247.13	1299.77	247	897.577
PA24	24	89.6667	424.583	245.417	1.33751	0.749674	0.568846	0.587759	12.9684	12.532	3.52272	1.6986	1.46129	7.647	7.99403	-18.8477	40.7817	0.834071	7.69575	17.465	0.183333	0.00506536	0.0553655	0.197386	0.202451	0.185222	0.188435	0.188725	0.176634	0.176634	0.0057336	0.0067969	0.194363	424.59	245.753	424.565	245.782	425.125	245.375	892.417
PA25	58	71.9483	828.086	233.81	1.33352	0.742628	0.590154	0.554392	12.1688	11.8637	3.19223	1.57627	1.35874	7.18689	7.51242	5.00846	39.0853	0.824347	5.58769	11.0354	0.141176	0.00578093	0.0708514	0.156998	0.162204	0.143503	0.1469	0.146619	0.134009	0.134009	0.00645517	0.00755292	0.152755	828.061	233.477	828.056	233.486	828.172	233.121	823.431
PA26	45	64.9778	1160.24	242.289	1.27238	0.736129	0.620608	0.589136	11.5008	11.1154	3.18699	1.57343	1.34253	6.91196	7.31135	-1.82649	36.0904	0.833968	4.56749	8.74275	0.122832	0.00505447	0.0595265	0.136122	0.141264	0.124921	0.128015	0.127756	0.116688	0.116688	0.00550866	0.00663243	0.133115	1160.15	242.31	1160.16	242.32	1159.71	242.022	870.867
PA27	16	91.5625	207	279.625	1.33746	0.752378	0.565597	0.587153	13.0468	12.6926	3.56895	1.68965	1.47855	7.66181	7.97489	0.204965	40.3438	0.85914	8.55392	19.9632	0.198775	0.00698529	0.0434428	0.214461	0.224755	0.199855	0.205112	0.20527	0.18799	0.18799	0.0072374	0.00941124	0.212745	206.997	279.984	206.999	280	207.312	279.625	1047.75
PA28	47	60.0638	519.234	268.723	1.28111	0.715084	0.607462	0.572094	11.1423	10.828	3.04683	1.53271	1.26791	6.56303	7.13012	7.99617	35.5255	0.825786	6.36504	11.3212	0.179349	0.00529829	0.0489451	0.193492	0.197747	0.181939	0.18477	0.184773	0.172966	0.172966	0.00597986	0.00695158	0.190384	519.375	268.714	519.379	268.702	519.511	268.681	998.426
PA29	66	55.697	318.636	261.227	1.29031	0.737458	0.590751	0.576134	10.7484	10.2501	2.90101	1.46969	1.20064	6.28134	6.7069	-0.0213701	34.1105	0.829075	7.05312	11.8388	0.208779	0.00662507	0.0611636	0.227392	0.230362	0.212644	0.215137	0.215835	0.198812	0.198812	0.00824581	0.00861154	0.222178	318.587	261.308	318.586	261.308	318.485	261.318	960.106
PA30	34	79.3529	1229.15	272.529	1.26912	0.685993	0.588861	0.562556	11.3642	11.1575	3.26333	1.59877	1.37429	7.53627	7.93507	0.406898	39.2612	0.8185	4.69239	10.3099	0.121742	0.00380623	0.0628311	0.13218	0.137255	0.123237	0.125844	0.125433	0.117532	0.117416	0.00433369	0.00544173	0.130161	1229.12	272.657	1229.12	272.679	1229.06	272.618	1018.12
PA31	35	80.4286	735.457	272.743	1.37893	0.769163	0.585102	0.554334	12.56	12.0913	3.25821	1.60018	1.38889	7.27131	7.54616	12.3071	39.3543	0.814613	5.2623	11.9098	0.126807	0.00532213	0.0859445	0.140168	0.146555	0.128697	0.132377	0.132325	0.12	0.12	0.00590912	0.00716081	0.138123	735.484	272.895	735.487	272.901	735.743	272.629	1017.34
PA32	27	68.4815	648.444	306.333	1.29008	0.734067	0.598156	0.567234	11.5724	11.3467	3.29929	1.5885	1.37408	7.28232	7.52549	6.73625	37.3681	0.823555	5.59826	10.7984	0.145788	0.00544662	0.0615893	0.159332	0.164561	0.147607	0.150774	0.150835	0.137981	0.137981	0.00606633	0.00715924	0.156028	648.287	306.701	648.292	306.706	648.111	306.667	1166.22
PA33	75	96.2533	949.253	351.227	1.29253	0.74578	0.597875	0.575865	13.6779	13.3816	3.76431	1.75802	1.48877	8.30129	8.63814	-1.69033	43.4895	0.830833	6.20753	14.33	0.134157	0.0069281	0.0986664	0.152105	0.159111	0.136571	0.141242	0.140915	0.126222	0.126222	0.00762729	0.0090272	0.148758	949.177	351.471	949.203	351.489	949.053	351.093	1359.07
PA34	42	78.119	110.31	306.262	1.37057	0.735777	0.572275	0.535097	13.0434	12.7994	3.40821	1.63162	1.42347	7.49094	7.90826	-0.918644	42.4034	0.817014	6.9451	13.6754	0.164286	0.0070028	0.0867088	0.183567	0.188889	0.167861	0.171688	0.171989	0.155836	0.155742	0.00802619	0.00917215	0.178922	110.511	306.496	110.488	306.498	110.81	306.595	1164.43
PA35	23	75.7391	396.87	332.13	1.24708	0.664692	0.603289	0.56979	11.8642	11.6047	3.40017	1.61931	1.37793	7.89189	8.23124	-24.5286	39.7717	0.819147	6.98687	13.7211	0.167604	0.0054561	0.071653	0.183802	0.188747	0.170479	0.173188	0.172549	0.161296	0.161296	0.00690138	0.00742528	0.179028	396.871	332.328	396.86	332.348	396.957	331.783	1273.52
PA36	25	83.76	534.04	359.8	1.39245	0.787565	0.558914	0.562667	13.6219	13.0048	3.26885	1.59777	1.33041	7.04036	7.31652	-2.98374	40.7506	0.844267	8.2171	16.9529	0.190039	0.00737255	0.0990865	0.207843	0.21349	0.194026	0.197237	0.197333	0.181804	0.181804	0.00801658	0.00903398	0.204941	534.262	360.328	534.282	360.349	533.8	359.88	1398.36
PA37	27	70.1852	464.481	348.037	1.29441	0.741766	0.595857	0.588588	11.8179	11.2713	3.33719	1.60816	1.38942	6.9689	7.49345	13.5816	36.9069	0.840308	7.64749	14.9272	0.201198	0.00697168	0.081742	0.223239	0.22658	0.204745	0.208634	0.208497	0.19085	0.19085	0.00905499	0.00971211	0.216376	464.529	347.928	464.523	347.938	464.667	347.407	1341.85
PA38	17	81.8235	609.294	370.706	1.27028	0.739113	0.572425	0.628848	12.9665	12.7661	3.53186	1.70037	1.46638	7.61047	7.93574	13.0698	39.1654	0.855739	7.73218	16.0415	0.176932	0.0094579	0.0889065	0.200231	0.207151	0.180798	0.185976	0.185928	0.166782	0.166782	0.00986929	0.011278	0.194925	609.091	370.93	609.11	370.941	608.706	370.294	1445.88
PA39	39	81.7179	330.949	364.744	1.27353	0.715271	0.613559	0.589833	12.2199	11.8993	3.56529	1.68613	1.41704	7.61466	8.09612	-4.74911	38.8893	0.833406	6.32469	13.443	0.160106	0.00603318	0.0864497	0.178683	0.182303	0.163008	0.166201	0.165661	0.153746	0.153746	0.00712426	0.00783556	0.172273	330.773	364.72	330.778	364.735	330.744	363.923	1420.41
PA40	67	75.8209	160.687	400.358	1.30648	0.715318	0.578528	0.576576	11.9007	11.593	3.38974	1.62767	1.39755	7.40539	7.77385	5.57667	38.2472	0.833007	6.19503	13.1964	0.15758	0.00699444	0.0723388	0.174773	0.183494	0.15981	0.164644	0.164735	0.147147	0.147088	0.00767621	0.00968486	0.171905	160.758	400.546	160.75	400.568	160.866	400.134	1568.85
PA41	50	71.32	1192.88	374.52	1.33619	0.761679	0.604252	0.572952	11.902	11.5266	3.15602	1.55009	1.29415	6.62871	7.0804	-1.57072	37.1866	0.840431	5.30753	10.8392	0.134902	0.00447059	0.0871706	0.149569	0.152392	0.137217	0.139347	0.13898	0.127451	0.127451	0.00615205	0.00663594	0.144098	1192.82	374.363	1192.8	374.373	1193.28	373.94	1463.06
PA42	51	88.5294	717.706	378.216	1.28478	0.727633	0.589645	0.568236	13.4746	13.2292	3.6173	1.71623	1.47295	8.14534	8.40451	-15.9204	42.786	0.831783	8.24944	17.2644	0.185198	0.00676663	0.094699	0.204767	0.210227	0.188417	0.192317	0.191926	0.17524	0.17524	0.00819106	0.00928605	0.199635	717.443	378.496	717.436	378.508	717.451	378.059	1479.88
PA43	97	73.866	830.052	406	1.25486	0.713232	0.605267	0.604672	11.7931	11.4263	3.38873	1.63975	1.40306	7.33155	7.74575	3.47161	37.366	0.840144	7.59499	15.5258	0.19434	0.00711542	0.0687213	0.212735	0.220336	0.197537	0.201776	0.201799	0.184678	0.184678	0.00784155	0.00930618	0.208884	830.049	406.102	830.044	406.115	830.041	405.577	1594.31
PA44	18	98.5556	433.222	426.167	1.25955	0.719701	0.584624	0.594626	14.0533	13.883	3.9999	1.81994	1.53728	8.84119	9.12535	0.972245	44.6739	0.836088	9.82898	21.6368	0.203431	0.0105664	0.16827	0.233333	0.240523	0.208474	0.213988	0.213617	0.188017	0.188017	0.0132604	0.0140372	0.224673	432.871	426.358	432.851	426.421	433.222	426.056	1671.06
PA45	31	71.2581	1234.06	446.097	1.28368	0.723199	0.618967	0.587923	11.1869	10.8133	3.15741	1.53164	1.32419	6.77725	7.18892	12.5374	36.0792	0.837722	5.23327	10.8977	0.144339	0.00487033	0.0650649	0.155724	0.161037	0.146211	0.14898	0.148767	0.138393	0.138393	0.00495576	0.00624743	0.154364	1234.22	446.482	1234.2	446.478	1234.23	446.194	1753.87
PA46	11	85.8182	568	445.273	1.26005	0.674576	0.580144	0.548745	13.1932	13.1519	3.82295	1.74036	1.51426	8.89273	9.17873	-2.32659	43.558	0.81133	9.22424	18.0175	0.200446	0.00784314	0.0592221	0.221747	0.228164	0.203875	0.208495	0.207843	0.189305	0.189305	0.00902766	0.010183	0.217469	567.77	445.578	567.778	445.596	567.273	444.636	1746.09
PA47	18	106.889	638.5	429.389	1.33613	0.760577	0.577902	0.549404	15.2547	15.1639	4.098	1.84641	1.57423	9.00249	9.26146	4.61838	47.5702	0.828018	9.86993	21.8237	0.19597	0.00708061	0.108299	0.220044	0.224183	0.199124	0.203687	0.203922	0.186492	0.186275	0.00913039	0.00982944	0.211166	637.93	429.254	637.941	429.295	637	429.056	1687.17
PA48	27	107.407	275.519	469.963	1.29332	0.740838	0.565165	0.531453	13.9885	14.0695	3.80438	1.76809	1.51437	8.68085	8.92007	11.3022	45.8016	0.812219	7.06986	18.0741	0.140087	0.00944081	0.142585	0.168192	0.176906	0.143843	0.150481	0.14931	0.129121	0.129121	0.0109981	0.0129716	0.160893	275.634	470.322	275.595	470.329	276	470.222	1837.81
PA49	28	54.3929	505.893	458.714	1.23822	0.698687	0.641024	0.627129	10.1087	9.84854	3.02424	1.50721	1.24744	6.14211	6.80584	-10.5811	32.2904	0.843452	6.7	11.7343	0.208648	0.00665266	0.0707632	0.227871	0.232353	0.212548	0.215481	0.215686	0.19958	0.19958	0.00833437	0.00897514	0.222584	505.863	458.595	505.873	458.58	505.429	458.643	1798.32
PA50	33	64.1515	704.152	494.273	1.30338	0.741224	0.598444	0.555854	11.2541	10.8216	3.03686	1.51093	1.29674	6.89091	7.19962	3.47313	36.874	0.807059	7.94439	15.0157	0.202614	0.00623886	0.061446	0.220321	0.223173	0.205989	0.208886	0.208913	0.192632	0.192632	0.00794554	0.00817174	0.215389	704.374	494.543	704.369	494.558	704.455	494.152	1925.97
PA51	66	60.1515	1156.44	493.03	1.36302	0.718337	0.588609	0.544955	11.0326	10.6654	3.0572	1.52195	1.28689	6.72829	7.17972	3.14179	35.7133	0.825333	4.10885	7.52127	0.114542	0.00427808	0.0682658	0.125787	0.130065	0.116497	0.11883	0.118776	0.109447	0.109447	0.00489816	0.00574082	0.123262	1156.53	493.169	1156.52	493.179	1156.44	492.742	1920.29
PA52	40	101.025	384.775	530.65	1.25471	0.718962	0.625784	0.604733	13.1473	13.0948	3.8368	1.78789	1.59244	8.21321	8.7194	12.5883	42.5944	0.846516	6.22333	15.7772	0.137426	0.00906863	0.124037	0.161471	0.170882	0.14057	0.146772	0.145784	0.128039	0.128039	0.00953333	0.0117395	0.156324	384.886	530.783	384.897	530.809	384.65	530.275	2040.25
PA53	16	51.6875	622.375	514.188	1.33942	0.765318	0.626079	0.598843	10.3243	9.70765	2.81492	1.44645	1.2067	5.64139	6.03422	-35.0853	31.3792	0.844446	4.23284	7.62794	0.138358	0.00404412	0.0450209	0.148529	0.152696	0.140072	0.14202	0.14277	0.132353	0.132353	0.00469667	0.00548794	0.145711	622.319	514.056	622.327	514.067	622.125	513	1990.94
PA54	21	79.2381	547.381	521.19	1.39296	0.7467	0.608359	0.597539	12.9595	12.4367	3.40218	1.64502	1.40682	7.22968	7.67634	21.3037	38.8157	0.847969	7.05546	14.6618	0.167274	0.00943044	0.130443	0.193838	0.197386	0.172595	0.176264	0.176937	0.155369	0.155369	0.0116822	0.0117796	0.185994	547.565	521.713	547.558	521.724	547.476	521.81	2016.9
PA55	33	86.9394	465.03	581.273	1.29255	0.73121	0.59427	0.575369	12.8623	12.813	3.66596	1.72163	1.46884	7.97887	8.38571	2.70516	41.0666	0.841472	5.70826	13.4357	0.127481	0.00766488	0.0965045	0.147237	0.157813	0.130092	0.135631	0.134165	0.11943	0.11943	0.00785213	0.0102323	0.143286	464.764	581.253	464.782	581.29	465	581.03	2196.18
PA56	54	74.7963	839.444	525.667	1.29431	0.740742	0.626415	0.597046	11.7274	11.303	3.13882	1.5581	1.33267	6.74776	7.10432	11.903	37.2731	0.848436	5.48845	11.8178	0.144263	0.0043573	0.0469018	0.154248	0.160857	0.145383	0.14837	0.148221	0.137763	0.137763	0.00439205	0.00590449	0.152397	839.546	525.926	839.551	525.937	839.5	525.796	2024.76
PA57	32	83.6562	680.5	576.531	1.37068	0.751648	0.579844	0.549188	12.7379	12.3379	3.44506	1.64957	1.40999	7.65835	7.90087	-9.73644	40.7279	0.814884	7.03726	15.1352	0.174112	0.00551471	0.0717731	0.188113	0.196691	0.175716	0.179869	0.179963	0.165196	0.165196	0.00648256	0.00817235	0.186121	680.432	576.569	680.405	576.594	680.781	576.375	2179.88
PA58	19	74.1579	577.842	605.158	1.24476	0.72518	0.642055	0.634072	11.1678	10.8029	3.25206	1.57674	1.28835	6.48886	7.0532	-16.745	34.8007	0.843933	3.78493	9.28462	0.10676	0.00412797	0.055957	0.114551	0.121569	0.107608	0.110659	0.110423	0.101961	0.101961	0.00364403	0.00533695	0.115067	577.83	605.194	577.83	605.214	578.158	604.842	2266.74
PA59	26	75.6538	1165.46	576.462	1.3178	0.74611	0.57269	0.57715	12.6475	12.4788	3.54724	1.64478	1.38516	7.39378	7.8475	9.73378	39.1728	0.824238	5.14163	10.1195	0.122172	0.00603318	0.0915724	0.137858	0.142232	0.125174	0.128452	0.129035	0.114781	0.114781	0.00708435	0.00771251	0.135219	1165.51	576.696	1165.53	576.704	1165.38	577.115	2182.81
PA60	83	75.0843	943.157	553.88	1.30296	0.710549	0.592261	0.581101	11.8834	11.5974	3.34349	1.61567	1.38036	7.38701	7.74945	-1.37153	38.6248	0.826773	4.53111	9.32143	0.110914	0.00467753	0.0627531	0.122939	0.127097	0.112635	0.115419	0.115167	0.105268	0.105268	0.00503709	0.00597464	0.120045	943.241	554.145	943.255	554.159	942.892	553.723	2110.84
PA61	33	75.2424	1259.82	607.879	1.3415	0.768758	0.599735	0.555706	12.5257	12.0904	3.33427	1.6161	1.37881	7.14055	7.55855	1.03403	39.1492	0.816903	6.35437	12.5632	0.157249	0.00582293	0.0660141	0.173737	0.178253	0.160115	0.163318	0.162923	0.151753	0.151753	0.00662674	0.00751615	0.169192	1259.88	607.904	1259.87	607.918	1260.09	607.485	2276.36
PA62	25	80.08	1176.32	654.92	1.32518	0.780055	0.597634	0.57612	12.4267	11.9634	3.20323	1.59122	1.37229	7.17158	7.41135	18.7392	38.757	0.840011	6.46933	13.9522	0.155843	0.00541176	0.0534055	0.169412	0.174588	0.157658	0.160817	0.16102	0.149176	0.149176	0.00573597	0.00674686	0.165569	1176.45	654.931	1176.45	654.911	1176.32	655.24	2409.88
PA63	55	72.3273	1007.15	633.455	1.27758	0.710139	0.592383	0.571051	11.7113	11.4852	3.32063	1.60634	1.34929	7.3308	7.77865	14.9848	38.4421	0.813771	5.57697	11.2758	0.142727	0.00477718	0.0565841	0.154153	0.159786	0.144335	0.147435	0.147308	0.135686	0.135615	0.00508903	0.00634699	0.152282	1007.2	633.795	1007.21	633.789	1006.93	633.564	2346.51
PA64	38	62.7895	1078.53	617.5	1.40147	0.743422	0.582206	0.547655	11.9798	11.2707	3.05194	1.51258	1.26371	6.9343	7.30458	-10.3966	38.1313	0.809744	4.65996	7.92477	0.121104	0.00402477	0.0646245	0.132714	0.136017	0.123261	0.125357	0.125284	0.115686	0.115686	0.00486954	0.00555781	0.129721	1078.53	617.954	1078.56	617.942	1078.34	617.395	2300.24
PA65	42	75.9524	804	651.976	1.29482	0.750664	0.57473	0.54655	12.3323	12.0701	3.37503	1.60194	1.33008	7.36741	7.81305	-5.15257	40.6481	0.813515	5.07787	9.95145	0.122852	0.00448179	0.0591804	0.136228	0.14043	0.124751	0.12778	0.127404	0.117554	0.117554	0.00505614	0.00629464	0.132376	804.037	651.986	804.033	651.992	804.167	651.571	2400.67
PA66	58	77.9828	672.31	676.448	1.23332	0.715931	0.614665	0.61573	11.9119	11.6508	3.54763	1.68853	1.45811	7.5614	7.98118	2.51462	38.2269	0.846378	5.3002	11.396	0.132032	0.00770791	0.121158	0.153482	0.159297	0.13574	0.140063	0.140264	0.121163	0.121163	0.00954821	0.0103813	0.148698	672.453	676.623	672.447	676.648	672.328	676.207	2477.05
PA67	13	36.5385	1262.54	694.231	1.50515	0.815988	0.587474	0.585948	9.51136	8.67405	2.32359	1.29124	1.10879	4.30159	4.91727	5.14027	26.7578	0.875811	4.49382	6.7644	0.170513	0.00316742	0.0361315	0.182202	0.182805	0.173247	0.174209	0.174661	0.166818	0.166818	0.00434203	0.00448568	0.177451	1262.06	694.186	1262.06	694.173	1262.08	694.462	2525.46
PA68	23	69.3478	1120.17	724.261	1.23774	0.717031	0.608808	0.544807	11.5386	11.4822	3.26752	1.58789	1.32825	7.27756	7.73693	-0.27726	39.076	0.823372	6.60307	12.3855	0.170759	0.00434783	0.0424325	0.181756	0.187724	0.172721	0.175461	0.175959	0.164876	0.164876	0.00491842	0.00615816	0.179966	1120.25	724.459	1120.24	724.463	1120.39	724.13	2620.26
PA69	32	64.9688	738.25	726.969	1.2828	0.707977	0.575926	0.583253	11.0398	10.8059	3.15698	1.55606	1.35446	7.13501	7.55774	-6.47265	36.2234	0.82738	8.36409	15.7184	0.225398	0.00692402	0.0609047	0.243873	0.251593	0.227808	0.232173	0.232659	0.209681	0.209681	0.00921922	0.0103758	0.239583	738.342	727.309	738.335	727.279	738.531	727.219	2628.59
PA70	46	87.5435	893.435	723.587	1.28739	0.715802	0.583136	0.562825	13.0495	13.0088	3.57161	1.67935	1.40102	8.11824	8.46081	-13.9677	43.5022	0.818746	5.97477	12.3695	0.13182	0.00515772	0.0780471	0.146718	0.150554	0.134493	0.137525	0.137809	0.125661	0.125661	0.00617028	0.00695484	0.143073	893.497	723.688	893.497	723.719	893.717	722.87	2620.33
PA71	38	55.2368	1200.29	739.579	1.31227	0.746206	0.621571	0.583636	10.5255	9.98091	2.86053	1.45059	1.20506	6.0457	6.51419	11.6974	33.6219	0.833659	6.39546	11.1733	0.189241	0.00376677	0.0491084	0.200722	0.203406	0.19124	0.192941	0.192518	0.183798	0.183798	0.00506486	0.00545853	0.197394	1200.46	739.797	1200.45	739.816	1200.53	739.237	2672.79
PA72	35	62.0286	74.4	734.629	1.37792	0.737279	0.574012	0.508182	11.6514	11.3385	3.09731	1.51672	1.27549	6.81332	7.23618	9.35987	38.0961	0.801947	6.42857	11.6551	0.162605	0.00666667	0.0791835	0.18084	0.184314	0.165347	0.16844	0.169076	0.151036	0.151036	0.00831212	0.00875527	0.17563	74.514	734.457	74.5378	734.441	74.0286	734.371	2653.46
PA73	43	75.5116	1033.42	765.302	1.29684	0.734339	0.594577	0.566481	12.4637	12.1392	3.34388	1.61419	1.34566	7.62718	7.9345	3.93178	40.3395	0.825404	7.33042	14.1876	0.176767	0.00528956	0.0544817	0.191701	0.196443	0.178902	0.181783	0.181532	0.169995	0.169995	0.00596473	0.00694166	0.186799	1033.36	765.601	1033.38	765.606	1032.74	765.07	2760.65
PA74	36	77.5278	954.75	775.028	1.29902	0.737856	0.61567	0.568165	12.2182	12.2063	3.40955	1.63864	1.36846	7.42929	7.95834	-9.07475	40.1003	0.826654	6.64793	13.5509	0.158252	0.00599128	0.0775328	0.173856	0.179412	0.160611	0.164018	0.163943	0.150436	0.150436	0.00665524	0.00759924	0.170071	954.698	775.219	954.679	775.24	954.944	774.722	2797.17
PA75	44	73.5	149.523	752.591	1.38499	0.731045	0.553269	0.519418	12.1381	11.7884	3.20844	1.55899	1.3388	7.31407	7.72345	-2.37219	39.6635	0.797387	5.34947	10.8482	0.130058	0.00637255	0.0757856	0.147148	0.151337	0.132823	0.136206	0.136096	0.122103	0.122103	0.00691727	0.00789377	0.142447	149.353	753.027	149.354	753.036	149.273	752.932	2717.32
PA76	40	76.325	822.425	791.775	1.24266	0.722028	0.629631	0.58652	11.8845	11.684	3.32371	1.63021	1.3582	7.49682	7.91051	14.1255	39.181	0.835571	6.92206	14.0261	0.172377	0.00558824	0.0565538	0.188039	0.191961	0.174825	0.1778	0.177402	0.165784	0.165784	0.00624621	0.00708243	0.183309	822.321	791.885	822.348	791.89	822.025	791.325	2857.1
PA77	31	73.129	1282.48	787.065	1.34499	0.764602	0.601366	0.587486	12.4548	11.9158	3.22198	1.59724	1.36797	6.80278	7.27865	-0.349639	37.9103	0.851862	8.75889	17.4401	0.225459	0.00676787	0.0768671	0.244402	0.248703	0.22828	0.231587	0.231689	0.212903	0.212903	0.00880522	0.00923215	0.23871	1282.67	787.342	1282.65	787.34	1282.87	787.097	2841.29
PA78	13	89.1538	1149.31	809	1.28335	0.749104	0.620518	0.561519	12.343	12.2432	3.48085	1.64245	1.41535	7.44034	8.01674	-0.0990035	41.2443	0.832828	9.24585	21.5451	0.206486	0.00633484	0.0462935	0.219608	0.228959	0.209008	0.212771	0.212971	0.199698	0.199698	0.00583539	0.00754785	0.219005	1149.76	809.039	1149.76	809.044	1150	807.846	2923.69
PA79	31	57.871	218.968	803.774	1.34113	0.705339	0.585456	0.56955	11.0579	10.711	3.07269	1.50998	1.28823	6.56508	7.01355	-1.41467	34.7623	0.825149	5.55294	9.94118	0.153321	0.0084124	0.124526	0.176344	0.180772	0.157696	0.161455	0.162366	0.14067	0.14067	0.0103945	0.0108619	0.170335	218.837	803.634	218.863	803.64	218.774	804.065	2900.29
PA80	34	63.4412	684.029	790.735	1.24926	0.703575	0.643921	0.628468	10.7417	10.4581	3.09327	1.53315	1.3042	6.44908	6.9368	-4.7497	33.8633	0.845481	7.8278	14.6043	0.239331	0.005594	0.0408808	0.254441	0.25917	0.241527	0.244442	0.244637	0.229988	0.229873	0.00680934	0.00771806	0.250836	684.238	790.999	684.23	791	684.118	790.324	2851.21
PA81	39	58.3077	1089.56	841.615	1.34181	0.712795	0.614737	0.562038	11.1529	10.5556	2.93229	1.48735	1.22545	6.58883	7.03618	-2.17444	36.0039	0.821508	6.77536	11.5332	0.193062	0.00377074	0.0312881	0.202815	0.206938	0.194885	0.196878	0.196732	0.187632	0.187632	0.00431319	0.00518404	0.200779	1089.28	841.753	1089.29	841.754	1089.18	841.564	3052.18
PA82	17	69.0588	312.176	860.353	1.25462	0.730778	0.601673	0.570809	11.2702	11.0469	3.199	1.5582	1.28821	6.63156	7.27395	9.12356	36.4832	0.838811	5.55479	11.4288	0.147866	0.00668973	0.0824478	0.166551	0.172318	0.150396	0.154768	0.154671	0.138408	0.138408	0.00751945	0.00895788	0.161592	311.856	860.364	311.849	860.354	311.647	861.118	3129.47
PA83	29	45.4483	150.724	861.069	1.30991	0.732919	0.620249	0.596131	9.84523	9.22648	2.59465	1.39779	1.17436	5.62887	6.2008	-7.1138	30.2944	0.84835	4.75308	7.58742	0.156897	0.00453009	0.0413948	0.168627	0.171873	0.158965	0.161012	0.160784	0.151859	0.151859	0.004859	0.00563211	0.165382	150.6	861.062	150.601	861.062	150.586	861.31	3134.59
PA84	33	69.4545	769.515	850.03	1.3749	0.755158	0.58976	0.582277	12.3874	11.9171	3.19896	1.56397	1.33224	6.79936	7.14289	-3.48561	38.0412	0.844992	8.57944	15.9234	0.217291	0.00802139	0.0793034	0.23981	0.243613	0.222639	0.225651	0.226144	0.207843	0.207843	0.0098642	0.0101693	0.233809	769.355	849.947	769.347	849.942	769.485	849.697	3085.36
PA85	34	84.4118	73.0882	867.029	1.32463	0.743045	0.57061	0.56592	13.4152	13.0338	3.52966	1.68154	1.46366	7.88584	8.17923	2.05333	41.6199	0.825941	8.03806	16.2039	0.180998	0.00876586	0.105074	0.206228	0.211419	0.185853	0.189502	0.189446	0.168281	0.168281	0.0111051	0.011574	0.199279	72.9978	867.426	73.0041	867.431	72.6471	866.971	3161.79
PA86	37	49.7027	1234.78	870.811	1.36355	0.790255	0.58879	0.568018	10.8895	10.2095	2.70993	1.43676	1.17856	5.82157	6.23307	14.9874	33.14	0.833019	6.84091	10.977	0.209168	0.00535241	0.0461515	0.224059	0.226497	0.212233	0.214186	0.214043	0.202332	0.202332	0.00617687	0.0066547	0.219475	1234.66	871.178	1234.67	871.185	1234.22	870.757	3178.7
PA87	45	75.5333	906.156	859.711	1.38974	0.746113	0.594968	0.551715	12.8874	12.4603	3.1995	1.58431	1.35173	7.13723	7.39382	4.72759	40.4825	0.831561	7.33115	14.4702	0.177582	0.00570806	0.0595661	0.192593	0.196514	0.180118	0.183383	0.184009	0.169237	0.169237	0.00655076	0.00737889	0.189368	906.343	860.041	906.341	860.041	906.444	859.156	3128.36
PA88	28	82.9286	1006	869.393	1.32642	0.766302	0.604515	0.584925	12.5506	12.095	3.26869	1.58443	1.32321	7.30193	7.56739	10.3099	40.5358	0.848909	8.03824	17.1766	0.190546	0.00497199	0.0464771	0.201681	0.206303	0.192103	0.194859	0.194818	0.182913	0.182913	0.00537726	0.00635598	0.20007	1005.94	869.874	1005.93	869.88	1006.11	869.536	3171.39
PA89	34	73.8824	602.147	875.471	1.30973	0.724333	0.583517	0.596371	12.2053	11.9536	3.32279	1.61842	1.40461	7.23136	7.53535	3.1157	38.2392	0.831279	6.99158	14.0434	0.171655	0.0067474	0.0794377	0.189158	0.196655	0.174676	0.178703	0.178662	0.161822	0.161822	0.00781986	0.00920214	0.185928	601.919	875.976	601.898	875.975	602.235	875.706	3198.18
PA90	35	50.3429	724.257	903.686	1.33939	0.757234	0.602903	0.584318	10.5026	9.72135	2.67615	1.43091	1.23263	5.8015	6.25315	-4.82992	31.9194	0.835648	6.73737	11.2913	0.209692	0.0054902	0.0624364	0.226106	0.227787	0.212576	0.21466	0.214902	0.200896	0.200896	0.00741147	0.0074962	0.220672	724.261	903.967	724.274	903.965	724.2	904.171	3327.23
PA91	30	60.0667	205.033	924.633	1.29565	0.722316	0.605949	0.56937	11.1517	10.6218	2.9812	1.51596	1.26762	6.33492	6.87146	2.51243	34.9128	0.833735	5.67451	10.2522	0.159673	0.00555556	0.0566455	0.17451	0.178431	0.162518	0.165063	0.164902	0.152157	0.152157	0.0062746	0.00697752	0.170523	205.176	924.559	205.166	924.565	205.3	924.433	3416.7
PA92	22	43.1818	1170.27	900	1.44116	0.767219	0.565032	0.544326	10.1479	9.60544	2.59394	1.35579	1.08311	5.64993	6.19015	-10.1771	32.4237	0.828242	5.99109	8.7508	0.200357	0.0030303	0.0251108	0.209447	0.210873	0.202354	0.203489	0.203565	0.19697	0.19697	0.0036249	0.00402568	0.206462	1170.25	900.497	1170.25	900.509	1170.5	899.773	3311.59
PA93	21	70.2381	277.429	931.19	1.34549	0.757143	0.547511	0.545188	11.8072	11.5305	3.2193	1.55718	1.32823	7.08713	7.43447	6.15678	36.9962	0.839742	8.62204	16.9879	0.218768	0.010084	0.109124	0.248553	0.252848	0.223513	0.228444	0.229318	0.202428	0.202428	0.0128545	0.0133049	0.239449	277.715	930.843	277.723	930.836	277.762	930.476	3446.29
PA94	24	63.8333	360	927.5	1.23686	0.738854	0.643951	0.628308	10.9383	10.3785	3.06492	1.55065	1.33063	6.51439	7.05044	2.05329	33.5139	0.845611	6.28513	12.2846	0.176593	0.00686274	0.0609795	0.194444	0.20098	0.180002	0.183823	0.184314	0.16781	0.16781	0.00772688	0.00919495	0.191462	359.793	927.524	359.793	927.545	359.667	926.75	3426.04
PA95	27	56.1852	1110.37	927.889	1.31768	0.7664	0.585824	0.586882	11.1114	10.7653	2.96728	1.49074	1.2402	6.20615	6.59659	5.94332	33.655	0.832781	7.61133	13.1413	0.223493	0.0063907	0.0685186	0.238925	0.242992	0.22701	0.229327	0.228976	0.215541	0.215541	0.00728176	0.0077643	0.23602	1110.16	928.085	1110.18	928.077	1109.48	928.074	3432.78
PA96	33	54.2121	436.273	913.152	1.45176	0.776946	0.575155	0.559637	10.9183	10.3087	2.80423	1.43824	1.22251	5.89089	6.33083	-7.25015	34.2396	0.836321	4.95781	9.23434	0.147326	0.0067142	0.0699975	0.164825	0.171004	0.150531	0.153923	0.153595	0.139632	0.139513	0.007271	0.00874117	0.16019	436.147	913.219	436.177	913.21	435.758	913.333	3363.33
PA97	23	49.9565	1252.61	934.391	1.39037	0.756018	0.560588	0.554639	10.4813	10.3193	2.65099	1.41487	1.20247	5.70995	6.38636	-5.64263	33.0383	0.817506	7.25882	11.6377	0.223402	0.00511509	0.0538947	0.236999	0.239216	0.226355	0.227882	0.228389	0.217221	0.217221	0.00585924	0.00608017	0.232566	1252.51	934.553	1252.54	934.547	1252	934.565	3469
PA98	47	65.5106	830.298	930.638	1.30328	0.709708	0.589398	0.568693	11.4063	11.1389	3.10956	1.55613	1.32994	6.84653	7.29136	-4.65994	36.3583	0.830183	6.9884	13.2248	0.189841	0.00550688	0.0663591	0.206008	0.209428	0.193042	0.195527	0.195703	0.182895	0.182895	0.00680167	0.00726847	0.201585	830.174	930.794	830.184	930.8	830.043	930.745	3444.34
PA99	21	56.8571	943.905	949	1.27263	0.692013	0.580074	0.525999	10.4877	10.3372	2.86095	1.44421	1.2102	6.37142	6.8913	13.4614	35.8776	0.812521	5.63231	9.8	0.157049	0.00504202	0.0626638	0.170308	0.173109	0.160411	0.162154	0.161905	0.153501	0.153501	0.00540774	0.00579448	0.167134	943.612	949.341	943.613	949.33	943.19	949.048	3522.33
PA100	24	51.25	1030.58	933.875	1.36125	0.729788	0.595075	0.554991	10.7845	10.229	2.6828	1.3968	1.14374	5.75496	6.34778	6.24029	33.9675	0.813167	6.80719	10.7686	0.208415	0.00531046	0.0448322	0.222059	0.225327	0.211593	0.213483	0.213399	0.202778	0.202778	0.00587052	0.00644307	0.218709	1030.39	934.22	1030.38	934.227	1030.75	933.625	3459.79
PA101	23	65.5652	561.043	935.565	1.37142	0.778603	0.570592	0.536998	11.5103	11.4064	3.08937	1.53575	1.32642	6.5846	7.00966	-5.4062	37.163	0.82902	4.7376	9.33095	0.127664	0.00434783	0.0449388	0.139301	0.144928	0.12923	0.132109	0.131884	0.12208	0.12208	0.00468102	0.0058792	0.136402	560.951	935.91	560.939	935.905	561.043	935.783	3454.74
PA102	23	48.9565	651.565	967.609	1.25956	0.75081	0.613183	0.6038	9.81431	9.36064	2.71518	1.46028	1.21302	5.84138	6.36765	5.19426	30.6753	0.852321	4.67468	7.85047	0.154518	0.00477408	0.0477452	0.16607	0.16948	0.156521	0.158948	0.159165	0.147826	0.147826	0.00534497	0.00604879	0.164024	651.656	967.431	651.643	967.452	652.304	967.304	3582.65
PA103	22	38.3636	733.864	974.773	1.47079	0.779245	0.55104	0.525072	9.77352	9.05664	2.38759	1.29648	1.08311	5.19896	5.58976	-7.7635	30.1475	0.826188	5.48663	7.84082	0.191934	0.00401069	0.0516809	0.205526	0.206061	0.195168	0.196224	0.195989	0.187879	0.187879	0.00533054	0.00530455	0.20049	733.666	974.803	733.646	974.794	733.909	975.227	3604.55
PA104	25	58.92	1077.08	987.72	1.26702	0.705127	0.633374	0.578564	10.3422	10.037	2.92705	1.47344	1.21229	6.17416	6.76273	-3.91105	34.5634	0.833363	7.66808	14.4264	0.228784	0.00368628	0.0275392	0.24	0.244549	0.231182	0.233382	0.233569	0.224314	0.224314	0.00471641	0.00557053	0.238235	1077.14	987.635	1077.15	987.641	1076.88	987.08	3628.6
PA105	64	81.2656	1206.31	139.469	1.36548	0.763261	0.577302	0.570017	12.8166	12.2973	3.32059	1.61024	1.37756	7.44121	7.70456	-6.9702	40.838	0.834328	5.21422	11.1395	0.11924	0.00526961	0.10689	0.132659	0.137255	0.12134	0.124058	0.124449	0.110478	0.110478	0.00622818	0.00679202	0.129427	1206.3	139.717	1206.31	139.75	1206.52	138.891	185.5
PA106	91	61.8681	1053.37	158.714	1.32843	0.713595	0.59624	0.587991	10.887	10.4847	3.02198	1.51742	1.27802	6.67778	7.16329	-0.272288	35.3017	0.828728	5.06572	9.44297	0.141381	0.00489119	0.0598065	0.15432	0.158543	0.143732	0.146273	0.146154	0.134971	0.134971	0.00548134	0.00635705	0.151433	1053.41	158.921	1053.41	158.937	1053.4	158.637	227.846
PA107	13	45.8462	307.077	122.308	1.33088	0.742819	0.590611	0.586326	9.54599	8.959	2.53814	1.37992	1.16318	5.53205	6.023	0.699231	29.5883	0.818169	5.14238	8.69894	0.17368	0.0143288	0.166556	0.217195	0.217496	0.183765	0.186495	0.188537	0.152338	0.152338	0.0193351	0.0181109	0.201056	307.066	122.296	307.084	122.243	306.769	122.769	118.538
PA108	12	39.6667	379.167	167.583	1.5714	0.812778	0.528757	0.472723	10.0454	9.37583	2.38054	1.27913	1.10355	5.09418	5.57097	-11.3198	31.2377	0.811331	5.52614	7.51765	0.18366	0.0189542	0.226635	0.241503	0.241503	0.20019	0.200928	0.204575	0.154902	0.154902	0.0261122	0.0244524	0.221814	379.038	167.283	379.012	167.263	379.583	167.25	241.667
PA109	114	83.3596	911.456	154.333	1.32856	0.739342	0.585661	0.542423	12.7501	12.3167	3.35443	1.60864	1.37507	7.72661	8.06968	2.09003	42.4033	0.810161	5.28913	11.0408	0.119135	0.00541796	0.0933707	0.135466	0.139044	0.121855	0.124683	0.124183	0.112487	0.112487	0.00655121	0.00722367	0.13053	911.571	154.647	911.568	154.669	911.491	154	221.711
PA110	46	65.9783	144.978	176.174	1.3904	0.752887	0.560496	0.543776	11.7952	11.4102	2.98402	1.48925	1.24038	6.78964	7.19108	-2.8967	37.9637	0.813342	5.44842	10.1444	0.139237	0.00481671	0.0628546	0.15243	0.155243	0.1416	0.143822	0.143521	0.132566	0.132566	0.00557633	0.00611982	0.149169	145.043	176.504	145.061	176.507	144.674	176.565	271.152
PA111	67	113.164	726.687	140.761	1.26718	0.716344	0.593565	0.584731	14.6421	14.5085	4.05862	1.8643	1.58297	8.98173	9.26733	-1.96122	46.4908	0.839811	8.05572	20.4833	0.155385	0.0118818	0.156224	0.188001	0.198244	0.16026	0.167831	0.167515	0.140123	0.140123	0.0136993	0.0153888	0.180158	726.908	140.618	726.928	140.658	726.746	140.448	179.403
PA112	43	79.6977	333.907	221.093	1.37296	0.754485	0.583991	0.566922	12.0935	11.7104	3.23804	1.55465	1.3233	6.85022	7.30005	-5.97089	38.7821	0.831252	4.85007	11.0596	0.113315	0.00446876	0.0683729	0.125946	0.128773	0.115361	0.117936	0.117784	0.107524	0.107433	0.00510749	0.00566232	0.122435	333.836	221.378	333.828	221.385	334.047	220.791	425.837
PA113	35	69.8	74.8	239.829	1.25959	0.764419	0.609809	0.58242	11.8246	11.6992	3.26435	1.57971	1.33508	7.03927	7.42799	-11.4617	38.4881	0.839796	5.9451	11.2673	0.153585	0.00464986	0.0615057	0.165938	0.170308	0.155274	0.157821	0.157927	0.146443	0.146443	0.00560905	0.00628296	0.162241	74.8725	240.215	74.8679	240.218	75	239.886	480.686
PA114	35	95.2286	197.514	252.8	1.29192	0.735687	0.586355	0.546255	13.2635	13.1353	3.56885	1.68983	1.43586	8.25476	8.56123	16.6265	44.4819	0.807908	6.85143	15.104	0.148908	0.00487395	0.080547	0.162017	0.167507	0.150987	0.15377	0.153782	0.141064	0.141064	0.00580696	0.0067859	0.158515	197.678	253.094	197.682	253.107	197.543	252.829	526.571
PA115	48	98.3542	859.375	279.312	1.23318	0.708551	0.606531	0.56648	13.3555	13.2426	3.94908	1.8015	1.56012	8.80608	9.08933	19.4844	44.705	0.848043	6.09216	14.3338	0.129739	0.00792484	0.144764	0.150409	0.157271	0.132531	0.137625	0.137582	0.118873	0.118873	0.00908888	0.0102995	0.145731	859.336	279.408	859.356	279.45	859.333	278.75	614.5
PA116	26	47.3462	91	312.885	1.5271	0.759141	0.548519	0.514845	9.55026	9.02454	2.50053	1.35892	1.15769	5.26622	5.80238	2.85902	30.3654	0.816715	4.78356	8.9362	0.173906	0.00377074	0.0288304	0.182504	0.187934	0.175431	0.177559	0.177526	0.169985	0.169985	0.00374229	0.00504189	0.181448	91.1482	312.775	91.1581	312.772	90.8846	312.808	713.923
PA117	28	73.3571	419.286	308.321	1.3507	0.762552	0.588331	0.576327	12.3519	11.7309	3.12411	1.57024	1.34106	6.75413	7.15873	13.0694	37.7551	0.820586	7.03922	15.685	0.169503	0.00917367	0.114437	0.20014	0.205742	0.174666	0.179622	0.178151	0.158543	0.158543	0.0122251	0.0129969	0.189776	419.382	307.613	419.352	307.59	419.536	307.643	700.214
PA118	15	48	151.267	332.333	1.2574	0.753698	0.613268	0.658671	9.80609	9.36083	2.93357	1.48973	1.28284	5.52809	6.17418	9.38674	28.9285	0.87789	6.29281	11.166	0.211046	0.00993464	0.0974325	0.235817	0.238954	0.215248	0.219397	0.220915	0.19451	0.19451	0.0123659	0.0124904	0.229935	151.361	332.501	151.399	332.528	150.867	331.933	773.133
PA119	27	68.6667	244.63	309.704	1.4141	0.745514	0.569476	0.529757	12.6536	12.2837	3.14113	1.53491	1.25768	7.20016	7.43694	-4.32435	39.2938	0.797425	6.22106	11.233	0.153595	0.005374	0.0653702	0.169789	0.172259	0.156675	0.159198	0.158824	0.14597	0.14597	0.00648016	0.00690477	0.164524	245.142	310.276	245.156	310.295	244.37	309.963	711.889
PA120	99	79.0505	1088.07	283.091	1.30004	0.729976	0.598612	0.559639	12.3236	12.0652	3.44577	1.63918	1.37732	7.55963	7.95358	9.64851	40.3918	0.827657	5.6433	11.6175	0.137285	0.00493167	0.0674565	0.150485	0.155714	0.139152	0.142277	0.142187	0.130759	0.130719	0.0055424	0.00668079	0.147346	1088.11	283.254	1088.11	283.266	1088.16	282.717	626.131
PA121	35	110.914	946.571	325.229	1.29808	0.709475	0.584723	0.566154	14.5162	14.4493	3.98322	1.80897	1.54208	9.08799	9.26138	20.8988	47.6309	0.823394	6.82891	16.7469	0.133585	0.00616246	0.0900961	0.149356	0.157199	0.134805	0.139755	0.139608	0.123025	0.123025	0.00700883	0.0086198	0.145994	946.774	325.331	946.791	325.334	946.486	324.771	752.8
PA122	50	72.06	1204.46	311.9	1.29998	0.740257	0.594795	0.58071	11.4042	11.074	3.23164	1.57124	1.34872	6.91295	7.30284	12.2827	36.643	0.835279	4.66149	9.98188	0.123471	0.00447059	0.0553371	0.134353	0.139451	0.125175	0.128041	0.128039	0.118745	0.118745	0.00441904	0.00570786	0.132176	1204.4	312.094	1204.42	312.107	1204.2	311.64	708.78
PA123	57	64.7544	296.526	366.123	1.32503	0.758187	0.609062	0.566956	11.5524	11.1044	3.04551	1.50887	1.26002	6.58493	6.92529	-3.76381	36.3315	0.835356	6.43268	12.0193	0.177124	0.00540076	0.0638065	0.191882	0.196766	0.179615	0.182325	0.182284	0.170003	0.170003	0.00613964	0.0072055	0.18796	296.418	366.267	296.41	366.28	296.561	366.07	854.368
PA124	46	70.1522	1010.65	408.891	1.29902	0.728633	0.593628	0.582694	11.6612	11.2668	3.16653	1.54666	1.32794	6.94386	7.31042	5.54035	36.8113	0.825437	5.92899	12.0255	0.150831	0.00652174	0.102783	0.169906	0.174425	0.153971	0.157337	0.157332	0.14254	0.14254	0.00806301	0.00880139	0.16445	1010.76	408.988	1010.77	409.026	1010.67	408.413	953.978
PA125	23	59.3913	113.13	415.174	1.68607	0.766071	0.56169	0.540657	12.272	11.5108	2.84859	1.46411	1.23075	6.50945	6.7434	-16.6083	37.2696	0.807674	6.49616	10.7228	0.178858	0.00690537	0.0866034	0.200682	0.201705	0.183669	0.185707	0.186445	0.16948	0.16948	0.00923461	0.00905722	0.193564	113.046	415.968	113.075	415.98	113.304	415.913	970.348
PA126	39	99.5641	428.128	437.103	1.24917	0.711896	0.597959	0.598296	13.7792	13.6427	3.90309	1.81136	1.5289	8.51017	8.82235	-2.18464	43.8193	0.838864	7.44042	17.5753	0.16174	0.00734037	0.069569	0.179688	0.18914	0.163812	0.169302	0.168728	0.152036	0.152036	0.00752998	0.00982712	0.176747	428.305	437.011	428.303	437.018	428.154	436.949	1022.79
PA127	29	80	309.69	427.172	1.37503	0.787544	0.597425	0.590947	12.6926	12.1603	3.26373	1.60346	1.41869	6.95385	7.4815	-24.7562	38.8909	0.861942	8.70561	18.382	0.213895	0.0056119	0.0709969	0.230967	0.235159	0.216278	0.219671	0.220014	0.203922	0.203922	0.00737616	0.00811271	0.22593	309.517	427.3	309.504	427.307	310.138	427.31	996.931
PA128	26	58.6923	1210.23	442.923	1.33718	0.751584	0.58378	0.588894	10.9832	10.5564	2.92985	1.4923	1.26648	6.30025	6.70268	0.446538	33.3869	0.854213	5.41885	9.83409	0.158484	0.00769231	0.123026	0.180543	0.183107	0.162193	0.165139	0.165762	0.145701	0.145701	0.00998951	0.0100229	0.173379	1210.14	443.231	1210.09	443.241	1210.54	442.885	1036.58
PA129	13	36.7692	356.692	468.923	1.33797	0.73223	0.594713	0.584102	8.84511	8.34914	2.3515	1.29659	1.06373	5.00595	5.64008	0.541709	27.75	0.898513	5.43771	7.53484	0.203771	0.00603318	0.0492617	0.221418	0.221719	0.207944	0.208723	0.209351	0.194872	0.194872	0.00755988	0.00741322	0.214857	356.505	468.784	356.511	468.817	356.769	467.692	1095.15
PA130	6	28.3333	1042.83	466.333	1.38396	0.665099	0.560491	0.541011	7.67519	7.11447	2.20556	1.27824	1.10355	4.61408	5.27407	30.609	25.2547	0.847106	4.40654	6.1085	0.196078	0.0143791	0.122537	0.232026	0.233333	0.205141	0.207632	0.213072	0.173856	0.173856	0.0177201	0.0171602	0.221242	1042.64	465.958	1042.67	466.01	1042.33	464.833	1094
PA131	52	58.6538	174.712	480.923	1.37923	0.760254	0.585236	0.558875	11.0811	10.6158	2.9012	1.47028	1.24367	6.43377	6.77779	3.61569	35.3617	0.813542	5.04118	8.89962	0.149284	0.00384615	0.0519943	0.161161	0.163801	0.151644	0.153504	0.15362	0.144419	0.144419	0.00496042	0.00550346	0.157956	174.48	481.292	174.482	481.308	174.615	480.846	1131.98
PA132	18	58.0556	1134.94	487.167	1.32722	0.767614	0.591127	0.549488	11.4639	11.0295	2.78377	1.48261	1.26069	6.07138	6.63842	3.44931	35.7574	0.836961	6.13355	10.5327	0.171405	0.00773421	0.0969598	0.197821	0.200654	0.1766	0.179291	0.178322	0.15817	0.15817	0.0109925	0.0111582	0.187527	1135.26	487.477	1135.29	487.46	1134.44	488.222	1151.72
PA133	17	66.5882	971.647	513	1.57126	0.790593	0.544808	0.486539	12.7576	12.0648	2.85572	1.47862	1.28612	6.60575	6.86252	1.88632	39.3494	0.817847	5.19677	8.31188	0.14481	0.0083045	0.151993	0.171165	0.172088	0.151454	0.152401	0.152364	0.135179	0.135179	0.0105786	0.0103257	0.161361	971.731	513.029	971.681	513.071	972.412	511.941	1215.65
PA134	30	79.3667	317.767	500.333	1.33599	0.745258	0.559028	0.533557	12.9979	12.5459	3.38219	1.61517	1.37619	7.82898	8.08644	8.74824	41.6181	0.807623	7.70379	14.8137	0.175294	0.00614379	0.084063	0.193595	0.197516	0.178431	0.181559	0.181895	0.166144	0.166144	0.00763678	0.00829823	0.187712	317.958	500.643	317.962	500.689	318.033	499.867	1184.83
PA135	29	152.586	508.793	513.207	1.21456	0.679468	0.574078	0.583252	16.4705	16.7783	4.91755	2.13984	1.89989	10.6969	11.1464	16.2681	53.4739	0.865236	9.31832	27.4041	0.155477	0.0126437	0.177883	0.190534	0.203381	0.159558	0.16895	0.167951	0.1405	0.140365	0.0136674	0.0166594	0.181812	508.441	513.411	508.467	513.449	507.828	513.034	1220.66
PA136	27	73.5556	1262.37	535.148	1.26235	0.740483	0.585888	0.582213	12.1696	11.7936	3.39799	1.62702	1.4135	7.25785	7.64261	-6.93909	38.2367	0.83086	6.21903	12.1156	0.152832	0.00566449	0.0812222	0.167611	0.171387	0.155639	0.158318	0.159259	0.144662	0.144662	0.0067534	0.00713969	0.164089	1262.63	535.374	1262.63	535.413	1262.37	534.556	1288.56
PA137	18	56.8889	1078.61	518.778	1.39197	0.715236	0.593774	0.554146	11.4685	10.9706	2.98683	1.51964	1.33646	6.48043	6.98229	18.1527	35.3357	0.83621	5.51852	9.44248	0.151253	0.00773421	0.0927055	0.170588	0.175163	0.154895	0.158113	0.158388	0.142266	0.142266	0.00858799	0.00912916	0.165795	1078.65	519.137	1078.64	519.182	1078.33	518.611	1238.78
PA138	11	31.8182	1204.27	534.091	1.39529	0.798226	0.537824	0.513647	8.77784	8.42365	2.31804	1.25192	1.07531	4.53577	5.03793	-5.00651	26.9327	0.79203	4.39608	5.8713	0.179234	0.0108734	0.135716	0.209269	0.209269	0.187102	0.188499	0.190374	0.166488	0.166488	0.0134242	0.01306	0.200624	1204.53	533.8	1204.55	533.844	1204.45	532.818	1277.55
PA139	69	75.7391	226.319	551.855	1.35221	0.738995	0.583102	0.535479	12.7062	12.397	3.35363	1.59838	1.36986	7.58296	7.89833	5.05045	41.9303	0.802349	5.57244	10.5606	0.13241	0.00426258	0.0651948	0.143166	0.148224	0.134039	0.136676	0.136857	0.12532	0.125206	0.00488501	0.00585229	0.141063	226.415	552.154	226.412	552.182	226.551	551.391	1334.78
PA140	42	82.9524	458.714	582.5	1.30371	0.716818	0.589895	0.554429	12.3113	12.0569	3.41556	1.64798	1.41106	7.73763	8.05156	19.3166	40.2531	0.828641	5.87031	12.8709	0.1412	0.00504202	0.0627932	0.154809	0.161158	0.143005	0.146562	0.146359	0.134921	0.134921	0.00552235	0.00697989	0.151751	458.608	582.921	458.614	582.943	458.214	582.071	1442.55
PA141	13	27.7692	1164.31	600.308	1.31166	0.748209	0.61343	0.611314	7.90438	7.12075	2.18193	1.26364	1.07692	4.23516	4.9491	-2.08176	23.532	0.850707	3.84887	5.06456	0.175189	0.00482655	0.0487307	0.192157	0.192459	0.180084	0.180792	0.1819	0.167722	0.167722	0.00744698	0.00701425	0.186048	1164.5	600.373	1164.5	600.397	1164.62	599.231	1508.46
PA142	21	44.5714	326.429	578.667	1.49523	0.813792	0.554937	0.532836	10.5821	9.9614	2.61761	1.37577	1.12652	5.2645	5.68524	-1.66671	31.7363	0.824897	5.03735	7.52437	0.173063	0.00606909	0.0754515	0.190663	0.191783	0.17684	0.178305	0.178805	0.162278	0.162278	0.00814285	0.00807652	0.184407	326.204	578.737	326.187	578.778	326.857	577.667	1421.29
PA143	33	101.545	902.939	584.03	1.39063	0.764288	0.565841	0.558011	14.5469	14.2143	3.72598	1.74744	1.50066	8.41178	8.66055	7.27983	45.3899	0.826532	7.76601	18.3785	0.155615	0.00849673	0.139106	0.17754	0.184314	0.158527	0.163567	0.163458	0.143434	0.143434	0.00981675	0.0107874	0.172252	903.126	584.545	903.141	584.516	902.576	584.576	1451.24
PA144	40	54.325	83.75	629.05	1.43737	0.762339	0.566555	0.567579	11.3627	10.775	2.77423	1.44024	1.21213	6.17013	6.67201	12.7147	35.5307	0.807556	5.86588	9.56618	0.170686	0.00431373	0.048372	0.182745	0.185	0.173021	0.174654	0.174608	0.164804	0.164608	0.00529058	0.00565601	0.178848	84.0591	629.048	84.0783	629.057	83.325	628.75	1610.1
PA145	32	66.1875	998.281	639.75	1.295	0.704938	0.613857	0.566453	11.3553	10.8728	3.18305	1.57211	1.35668	6.90823	7.45991	9.1256	36.7158	0.840106	5.57586	10.8776	0.14326	0.00588235	0.0795389	0.160049	0.164706	0.145925	0.149421	0.15	0.133333	0.133333	0.00763461	0.00823754	0.156097	997.988	640.055	997.973	640.064	998.156	639.938	1659.31
PA146	25	79.4	1262.72	618.56	1.32384	0.755557	0.592686	0.571351	12.9266	12.612	3.36621	1.62778	1.32542	7.39238	7.80382	27.229	41.0151	0.822581	5.69412	11.4748	0.136157	0.00509804	0.0800883	0.149804	0.153569	0.138545	0.141148	0.141569	0.128784	0.128784	0.0059007	0.00664231	0.146235	1262.74	619.034	1262.74	619.047	1262.64	619.16	1574.16
PA147	61	68.8525	189.984	634.59	1.38989	0.753998	0.579736	0.535353	12.2672	11.8056	3.15855	1.53903	1.31322	7.13272	7.42713	7.666	40.0602	0.809629	5.55268	10.1491	0.138284	0.00456445	0.0629959	0.151013	0.154291	0.140607	0.14286	0.143234	0.131662	0.131662	0.00535	0.00598359	0.147734	189.99	634.674	190.002	634.687	189.82	634.295	1632.79
PA148	24	84.2083	279	672	1.29503	0.702656	0.60701	0.569782	12.8962	12.6264	3.57326	1.68537	1.44078	8.27941	8.61982	18.8656	42.0447	0.818755	5.69101	11.7176	0.128636	0.00571896	0.0826956	0.14281	0.15098	0.131157	0.134873	0.134314	0.122549	0.122549	0.0059427	0.00768375	0.141054	278.903	672.059	278.872	672.1	278.917	671.375	1781.38
PA149	58	66.1552	801.586	597.983	1.35485	0.70286	0.589706	0.556302	11.631	11.3022	3.18631	1.54956	1.2681	6.99253	7.42382	5.51385	37.5602	0.825914	5.31853	10.1706	0.134872	0.00557809	0.0820787	0.151386	0.154564	0.137982	0.140841	0.14094	0.127113	0.127113	0.00724121	0.00771413	0.147008	801.683	598.163	801.679	598.14	801.672	598.414	1499.02
PA150	50	71.82	1079.6	629.8	1.46943	0.76748	0.575301	0.524996	11.6564	11.0239	2.9135	1.48151	1.26827	6.47443	6.93406	-0.0239822	37.6658	0.807565	4.66376	9.61122	0.125961	0.00364706	0.0639539	0.135765	0.139765	0.12772	0.129686	0.129255	0.121569	0.121569	0.00418681	0.00501564	0.133392	1079.75	629.854	1079.73	629.848	1079.66	629.86	1617.92
PA151	47	90.8511	419.745	686.085	1.28492	0.718287	0.590423	0.558418	12.7212	12.6451	3.64011	1.706	1.46518	8.1072	8.50526	-2.62926	41.9795	0.832731	6.86141	15.4717	0.154756	0.00780142	0.110235	0.176053	0.18156	0.158352	0.162456	0.16287	0.144097	0.144097	0.00905835	0.00991507	0.17038	419.707	686.286	419.711	686.308	419.617	685.511	1837.23
PA152	22	76.1818	1199.14	645.091	1.44128	0.772252	0.54113	0.511011	13.1019	12.5529	3.21673	1.57129	1.31655	7.39975	7.64493	4.09966	41.6845	0.816731	6.71676	12.7506	0.163102	0.00588235	0.0821734	0.178788	0.181462	0.165407	0.167911	0.168093	0.153654	0.153654	0.00696031	0.00725855	0.174287	1199.25	645.859	1199.24	645.869	1198.77	645.045	1679
PA153	52	71.5385	324.077	718.885	1.37146	0.729567	0.565622	0.543719	12.3924	12.0959	3.2986	1.58105	1.33201	7.35882	7.84011	4.99389	40.5485	0.804184	4.36569	8.19721	0.10641	0.00414781	0.0684954	0.117798	0.121192	0.108354	0.110696	0.110106	0.102262	0.102262	0.004562	0.00538581	0.11514	324.166	719.054	324.168	719.061	324.058	718.519	1962.33
PA154	20	89.65	752.45	657.2	1.28121	0.778266	0.59718	0.601315	13.1031	12.778	3.64734	1.73158	1.52894	7.97458	8.10251	-9.87532	40.5756	0.840784	9.64039	21.9873	0.217745	0.0108824	0.121391	0.247451	0.258039	0.221539	0.228201	0.228431	0.197451	0.197451	0.0133747	0.0149236	0.239755	752.677	657.536	752.661	657.535	752.45	657.6	1726.3
PA155	28	74	696.964	731.786	1.32634	0.729447	0.585932	0.552842	12.3151	12.0175	3.28946	1.59176	1.35793	7.49064	7.8336	3.69065	39.6925	0.817272	5.37031	11.0724	0.124125	0.007493	0.132933	0.148319	0.153361	0.128287	0.132085	0.131162	0.116247	0.116247	0.00945278	0.0101713	0.139531	696.788	732.049	696.737	732.031	697.607	732.857	2016.14
PA156	20	82.95	923.6	710.75	1.25172	0.720283	0.61308	0.612941	12.5127	12.4922	3.48834	1.68079	1.40855	7.72186	8.14136	-12.9747	39.4788	0.848154	7.91922	16.6541	0.188676	0.00705882	0.0838583	0.21098	0.21451	0.192255	0.19613	0.195686	0.178824	0.178824	0.00894397	0.00970636	0.204265	923.742	710.908	923.75	710.936	923.9	710.35	1932.95
PA157	27	52.9259	1172.44	702.037	1.47768	0.788104	0.58769	0.536464	11.0776	10.2298	2.77195	1.41593	1.20741	5.68965	6.18499	1.22475	34.2679	0.798958	4.83689	8.30719	0.14321	0.00319535	0.0444786	0.152505	0.154539	0.14457	0.146106	0.145679	0.138998	0.138707	0.00394574	0.00446422	0.149274	1172.5	702.181	1172.48	702.202	1172.81	701.148	1898.22
PA158	7	28.8571	1252.57	711.857	1.92592	0.871545	0.466765	0.478587	10.1785	9.32355	1.96019	1.17782	1	3.95352	4.60574	41.7438	28.3074	0.804194	4.50924	5.3395	0.181513	0.00420168	0.0307883	0.195518	0.196078	0.18461	0.18544	0.185154	0.176471	0.176471	0.00524611	0.00567385	0.189356	1253.46	712.474	1253.46	712.465	1253.29	712.571	1947
PA159	29	101.828	862.862	760.241	1.27512	0.713524	0.591948	0.578181	13.71	13.6611	3.72542	1.76421	1.51964	8.40535	8.70851	8.51026	44.1676	0.830237	8.9954	21.0208	0.194929	0.00845166	0.0908757	0.215416	0.224341	0.197502	0.202595	0.202772	0.178769	0.178769	0.0102158	0.0113826	0.211393	862.835	760.504	862.849	760.543	862.966	759.379	2131.21
PA160	54	62.5741	158.333	720.667	1.31004	0.729852	0.624531	0.583959	11.178	10.746	3.05393	1.52694	1.33398	6.58091	7.03581	-7.91795	35.5804	0.833609	5.44916	10.0395	0.156064	0.00395788	0.046356	0.167901	0.172041	0.158086	0.160332	0.159949	0.150835	0.150835	0.00474739	0.00573253	0.16476	158.388	720.923	158.395	720.933	158.315	720.574	1972.26
PA161	28	71.3214	1102.18	725.393	1.35124	0.750306	0.600208	0.555629	12.2245	12.1785	3.2434	1.54489	1.33494	7.07145	7.49271	3.90644	38.9778	0.814837	5.9556	11.2762	0.148249	0.00441176	0.0626545	0.159664	0.164146	0.150291	0.152964	0.152801	0.143137	0.143137	0.00505801	0.00596433	0.157738	1102.14	725.421	1102.13	725.444	1102.82	725.357	1991.25
PA162	21	89.0952	797.762	761.857	1.40468	0.767925	0.578665	0.560514	14.2982	14.054	3.60337	1.70739	1.56326	8.2236	8.42857	-13.5889	44.6619	0.831082	10.0624	20.4069	0.214052	0.0103641	0.100108	0.24071	0.249486	0.217112	0.224065	0.224183	0.195331	0.195331	0.0120339	0.0138022	0.235574	797.742	761.605	797.747	761.633	798.19	761.333	2135.67
PA163	14	70.5714	995.143	728.5	1.263	0.745743	0.629859	0.600802	11.0727	10.4757	3.20442	1.57523	1.38728	6.74438	7.27333	21.4518	35.8524	0.831264	5.57227	11.5387	0.151821	0.00462185	0.0575377	0.164706	0.168627	0.153623	0.156696	0.156443	0.147899	0.147899	0.00505207	0.00600428	0.160994	995.12	728.569	995.116	728.577	994.286	727.929	2005.07
PA164	7	23.5714	1298.57	782.143	3.62923	0.88361	0.501561	0.412338	12.505	10.8504	1.69899	1.14336	1	3.32077	3.68536	-17.1224	28.8834	0.834068	4.86667	5.44594	0.228291	0.0103641	0.109287	0.255462	0.255462	0.237105	0.237595	0.240616	0.217367	0.217367	0.0117447	0.0114659	0.248319	1299.12	779.857	1299.08	779.795	1299.14	780.714	2212.71
PA165	49	66.4286	479.653	743.367	1.35035	0.732514	0.580828	0.539681	11.4212	11.0833	3.05282	1.49828	1.26784	6.88562	7.21666	-11.0776	37.8433	0.806268	4.97959	9.85074	0.127251	0.00444178	0.0733689	0.139656	0.143818	0.129308	0.131932	0.131693	0.120848	0.120848	0.00526799	0.00623469	0.136815	479.514	743.546	479.501	743.563	479.837	742.898	2058.61
PA166	24	41.5833	1215.67	790.792	1.33087	0.726797	0.60571	0.620182	9.23553	8.68147	2.64036	1.38618	1.13511	5.17217	5.77148	-8.04993	28.0954	0.849358	4.13742	6.74771	0.152533	0.00506536	0.0461272	0.165196	0.167647	0.154929	0.156994	0.156863	0.147712	0.147712	0.00521908	0.00582733	0.161806	1215.64	790.79	1215.63	790.796	1215.79	790.875	2251.83
PA167	21	55.5238	1013.76	794.429	1.22639	0.708995	0.613176	0.6274	10.4369	9.96779	3.04053	1.55125	1.30612	6.30002	6.87856	11.0174	32.4933	0.851369	5.47862	9.99832	0.164799	0.00569561	0.0556989	0.179645	0.185247	0.166949	0.170421	0.170308	0.156116	0.156116	0.00678072	0.00794361	0.176517	1013.68	794.856	1013.67	794.861	1014.1	794.429	2268.14
PA168	35	109.571	751.971	817.086	1.34546	0.734404	0.573049	0.523558	15.0403	15.052	4.06343	1.82549	1.57736	9.39555	9.51207	15.5666	50.1051	0.809141	8.14599	18.3394	0.15423	0.00823529	0.132222	0.178263	0.184202	0.158501	0.163351	0.163417	0.143641	0.143641	0.0103496	0.011133	0.172605	752.019	817.516	752.012	817.545	752.2	817	2362.71
PA169	20	67.9	1081.2	828.3	1.36423	0.778333	0.604429	0.572604	12.1675	11.4301	3.02237	1.5121	1.28284	7.02746	7.2525	6.37646	38.3508	0.825575	6.68686	12.271	0.164167	0.0054902	0.0821142	0.180784	0.183725	0.167117	0.169475	0.169608	0.154314	0.154314	0.00737266	0.00773646	0.175539	1081.32	828.528	1081.33	828.561	1080.9	827.9	2406.75
PA170	62	73.2903	165.097	818.452	1.33798	0.742727	0.585808	0.568438	12.1534	11.5838	3.11198	1.54636	1.33168	7.08002	7.34057	-7.3696	38.6679	0.833838	5.5155	10.9802	0.135294	0.00401645	0.0625751	0.14649	0.150917	0.137236	0.139467	0.139405	0.129349	0.129349	0.00483923	0.00566612	0.143817	165.145	818.753	165.151	818.773	164.823	818	2363.13
PA171	22	76	1149.5	824.182	1.48904	0.764131	0.566684	0.547303	13.3481	12.6447	3.28345	1.60517	1.3779	7.4467	7.63207	25.1946	40.1686	0.818324	6.78931	13.018	0.166889	0.00597148	0.0877503	0.182531	0.18877	0.16949	0.172508	0.172549	0.157219	0.157219	0.00711121	0.00817468	0.178877	1149.66	823.869	1149.68	823.869	1149.64	823.727	2385.23
PA172	28	68.5357	482.536	820.964	1.28089	0.75501	0.617428	0.601095	11.7917	11.2814	3.26228	1.57663	1.30026	7.00196	7.3138	-26.3975	36.6022	0.828562	6.30462	12.2373	0.16355	0.00560224	0.0690288	0.177451	0.181653	0.165784	0.168695	0.169188	0.153782	0.153782	0.00695079	0.00738783	0.17486	482.62	821.038	482.636	821.034	482.393	820.679	2374
PA173	16	122	983.5	839.312	1.31052	0.747847	0.595517	0.557138	16.15	16.2313	4.29706	1.93326	1.7	9.49125	9.70059	-11.0826	50.9174	0.853918	7.33971	17.6529	0.132904	0.00808823	0.153476	0.156127	0.165196	0.136025	0.141708	0.141912	0.122549	0.122549	0.00978083	0.0110465	0.150674	983.385	839.636	983.345	839.646	983.625	839.625	2457.5
PA174	46	67.1087	588.391	802.587	1.4285	0.74602	0.593198	0.557086	11.638	11.2103	3.02676	1.50687	1.23496	6.88109	7.24569	-3.416	36.857	0.818879	4.44518	8.63282	0.119672	0.00366581	0.048142	0.129753	0.133248	0.121454	0.123379	0.123359	0.115857	0.115857	0.00410846	0.00480978	0.126897	588.469	802.797	588.478	802.796	588.848	802.761	2302.54
PA175	54	68.2037	887.093	864.333	1.39163	0.742573	0.56496	0.513041	11.5857	11.1041	2.99644	1.49653	1.28598	6.88363	7.2182	-5.05397	38.5707	0.799091	4.03595	8.11053	0.105102	0.00359477	0.0904058	0.11634	0.121351	0.107152	0.109241	0.10886	0.100944	0.100726	0.00470866	0.00560784	0.113217	887.238	864.417	887.234	864.438	887.241	863.759	2563.3
PA176	11	18.4545	1285.27	858.545	2.19622	0.893633	0.560528	0.448863	9.01965	7.60826	1.42335	1.05944	1	2.83423	3.362	-3.44051	23.3711	0.916169	3.67665	3.73084	0.199643	0.00338681	0.0296386	0.210339	0.210339	0.202428	0.202433	0.202674	0.194652	0.194652	0.0046429	0.00461584	0.206417	1285.12	857.951	1285.1	857.955	1285.82	857.909	2539.09
PA177	47	57.0851	678.191	855.426	1.25479	0.71405	0.628872	0.618349	10.5634	10.0377	3.0569	1.52301	1.30499	6.2252	6.72665	-2.46808	32.5033	0.84911	5.03947	9.3471	0.150876	0.0048811	0.049263	0.163454	0.16771	0.152755	0.155656	0.155403	0.144848	0.144848	0.0052838	0.00644404	0.160972	678.098	855.395	678.102	855.401	678.255	855.745	2528.6
PA178	11	29.1818	1240.09	879.727	1.47923	0.842177	0.57531	0.554189	9.02807	7.94186	1.97993	1.222	1.03766	3.7981	4.42921	-6.38951	25.9142	0.898722	4.59679	5.68984	0.185562	0.00409982	0.0335316	0.198574	0.198574	0.188639	0.189224	0.188948	0.180749	0.180749	0.00530159	0.00533878	0.194385	1239.79	879.667	1239.79	879.655	1238.91	880	2638.09
PA179	53	60.1132	95.0566	900.34	1.3165	0.747157	0.581696	0.580073	11.2081	10.7942	3.0097	1.51747	1.23813	6.4515	6.86478	6.86204	34.9517	0.826624	5.86378	10.5242	0.167129	0.00492046	0.0474464	0.180392	0.184684	0.169452	0.171858	0.171476	0.161154	0.161154	0.00545521	0.00639654	0.177248	95.0373	900.312	95.0371	900.305	95.3774	900.019	2704.74
PA180	33	74.2424	480.152	904.515	1.23831	0.688917	0.624762	0.569728	11.7917	11.6895	3.40049	1.62552	1.38137	7.66262	8.11441	-6.37083	39.6796	0.831415	6.74783	12.9029	0.169608	0.00475342	0.0498048	0.182412	0.187641	0.1722	0.174977	0.175045	0.164112	0.163993	0.00530588	0.00633756	0.17962	480.188	904.743	480.183	904.749	480.424	904.242	2726.18
PA181	72	62.3194	370.722	859.667	1.33825	0.732776	0.591507	0.554533	10.8352	10.4738	2.98073	1.48971	1.23134	6.53997	6.98151	-1.22008	35.6009	0.819636	4.39771	8.51825	0.122563	0.003622	0.0466885	0.132298	0.135893	0.12425	0.126146	0.125926	0.117756	0.117756	0.00429504	0.00498436	0.130025	370.834	859.894	370.825	859.898	370.847	859.861	2541.22
PA182	16	70	569.125	906	1.35389	0.747581	0.555221	0.542069	11.9095	11.3268	3.04925	1.52027	1.26698	7.19016	7.46736	-11.7736	38.4425	0.829996	7.78554	14.5157	0.192892	0.00747549	0.0752736	0.215931	0.219118	0.198377	0.200455	0.200123	0.184314	0.184314	0.00935555	0.0096862	0.208088	569.038	906.217	569.025	906.2	569.25	906.438	2750.62
PA183	37	80.8108	816.378	921.676	1.36723	0.773933	0.595029	0.562619	12.6993	12.2252	3.36039	1.63628	1.39751	7.46022	7.74101	1.14381	40.2684	0.814723	5.25151	11.2962	0.125278	0.00567038	0.0866924	0.139375	0.145204	0.127317	0.130811	0.130684	0.119449	0.119343	0.00576504	0.00704955	0.136539	816.398	921.586	816.415	921.568	816.27	921.459	2775.73
PA184	42	50.0476	236.5	893.167	1.33103	0.778295	0.60788	0.581114	10.3345	9.84135	2.73748	1.43294	1.24132	5.7482	6.18894	0.0647223	31.5481	0.845108	5.47218	9.42194	0.170845	0.0035014	0.0370259	0.181513	0.184314	0.172451	0.174378	0.17409	0.165733	0.165733	0.00463294	0.00518112	0.178852	236.509	893.513	236.51	893.506	236.81	893.5	2694.62
PA185	21	40.5238	1066.43	910.19	1.28178	0.715918	0.589911	0.634377	9.3467	8.75206	2.60854	1.3827	1.14624	5.08062	5.73996	-14.4877	27.8643	0.861641	4.60654	7.07806	0.155789	0.0070028	0.0810937	0.178711	0.179085	0.161562	0.162968	0.163399	0.147339	0.147339	0.00989881	0.0093119	0.171242	1066.4	910.202	1066.42	910.21	1065.9	910.619	2765.38
PA186	19	40.6842	1156.26	905.053	1.56137	0.836428	0.560284	0.549581	10.3498	9.35729	2.34484	1.31692	1.11803	4.95003	5.35998	6.81763	30.0783	0.83105	5.5806	8.27286	0.189112	0.00701754	0.0637506	0.211971	0.21259	0.194531	0.195563	0.195872	0.182663	0.182663	0.00882802	0.00845228	0.202683	1156.54	905.045	1156.55	905.027	1156.58	905.211	2739.37
PA187	26	62.5385	716	950.769	1.2831	0.755265	0.598368	0.587648	11.1356	10.7419	3.04242	1.54683	1.33407	6.36201	6.78923	6.62886	34.5807	0.844241	4.76456	9.18281	0.140083	0.00422323	0.0567759	0.149774	0.155354	0.141553	0.144118	0.144118	0.134389	0.134389	0.00461786	0.00567696	0.148718	715.827	951.137	715.833	951.149	715.731	950.538	2871.81
PA188	27	69.2593	324.963	930.963	1.33016	0.730922	0.60482	0.547708	11.9613	11.695	3.23405	1.57903	1.31534	7.08009	7.52335	0.561877	38.457	0.826931	6.34466	12.0074	0.166594	0.00472041	0.0541297	0.17894	0.182716	0.168228	0.170686	0.170879	0.158315	0.158315	0.00568437	0.0064023	0.175744	325.136	931.044	325.148	931.042	324.556	930.296	2811.3
PA189	2	16	1339.5	956.5	5.38644	0.993905	0.231837	0.262524	14.7827	12.0833	1	1	1	1.20626	1.5607	-66.2508	29.519	1.20478	4.10588	4.10588	0.25098	0.00392157	0.0409622	0.266667	0.266667	0.256801	0.256801	0.258824	0.245098	0.245098	0.00711642	0.00711642	0.262745	1339.53	957.159	1339.52	957.187	1340.5	954.5	2898
PA190	20	52.7	610	943.85	1.6908	0.794631	0.599604	0.54336	11.0822	10.1888	2.64128	1.4178	1.23284	5.71672	6.16756	-15.7447	33.0295	0.828442	5.34608	9.2298	0.175294	0.00392157	0.0441599	0.187059	0.189608	0.177796	0.179662	0.179804	0.170588	0.170588	0.00490503	0.00559616	0.18451	610.74	944.084	610.744	944.099	610.95	943.55	2854.95
PA191	12	54.1667	876.333	47.1667	2.00242	0.802413	0.547575	0.531247	13.0145	12.2969	2.86058	1.48659	1.18689	5.8678	6.36132	-4.55593	36.8528	0.845072	16.2987	26.3958	0.481209	0.0181373	0.111131	0.527778	0.532353	0.490442	0.496838	0.499837	0.445098	0.445098	0.0234191	0.0231515	0.515114	875.814	46.9216	875.836	46.9877	875.75	46.3333	19.0833
PA192	39	62.9487	986.949	88.6154	1.29898	0.760625	0.618443	0.612586	11.3877	10.9055	3.00544	1.51102	1.27747	6.42676	6.85264	-5.84583	35.0502	0.835748	9.05148	16.9706	0.254827	0.00537959	0.039387	0.269482	0.273806	0.257034	0.260087	0.260885	0.246355	0.246355	0.00676023	0.00746067	0.266189	986.855	88.809	986.859	88.8242	987.026	88.2564	69.5128
PA193	14	78.5714	1284.86	94.5	1.32586	0.753547	0.620252	0.618966	12.6087	12.09	3.49432	1.67303	1.38322	7.16593	7.74365	-10.3507	37.7441	0.839418	9.08487	19.4202	0.22458	0.010084	0.0904415	0.252381	0.257703	0.228336	0.233831	0.233894	0.211204	0.211204	0.0122111	0.0124635	0.243838	1284.92	95.1505	1284.93	95.1513	1285.07	95	81.1429
PA194	18	99.5556	383.111	84.7222	1.27647	0.717607	0.586055	0.589003	13.3513	13.4634	3.91856	1.81129	1.54329	8.37395	8.84374	-10.8739	42.6314	0.860782	8.83355	21.5527	0.196514	0.00816993	0.0584831	0.215251	0.228105	0.198209	0.204842	0.204902	0.183878	0.183878	0.00830164	0.0110929	0.212854	382.97	84.8109	382.96	84.8274	383.056	84.6667	66.5
PA195	42	87.1905	928.976	138.571	1.28811	0.735501	0.593994	0.58928	13.323	13.0824	3.63171	1.72232	1.4524	7.87631	8.28412	0.675956	41.8774	0.836552	10.6292	22.0783	0.243161	0.00831	0.0715836	0.26704	0.270775	0.246737	0.250928	0.25084	0.230999	0.230906	0.0100577	0.0105955	0.259547	928.893	138.782	928.893	138.806	929.143	138.262	173.357
PA196	54	56.9074	1220.87	163.037	1.2831	0.722445	0.611682	0.58449	10.8104	10.3365	2.98724	1.50626	1.24151	6.37079	6.88138	-8.20382	34.4277	0.83394	7.59041	13.0275	0.222113	0.00457516	0.0317485	0.234277	0.23878	0.224019	0.22658	0.226507	0.215977	0.215977	0.00516022	0.00609834	0.231463	1220.83	163.004	1220.83	163.01	1220.67	162.852	234.611
PA197	57	84.4211	232.772	138.281	1.26899	0.747111	0.610216	0.613932	12.4925	12.232	3.50664	1.66788	1.4242	7.60416	7.94457	2.78346	39.4832	0.844594	8.94957	19.4508	0.215308	0.00829034	0.0877814	0.237633	0.244651	0.218224	0.223236	0.222704	0.202683	0.202683	0.00969481	0.0110802	0.232043	232.695	138.294	232.685	138.316	232.719	138.053	181.211
PA198	33	84.1515	154.576	148.909	1.29587	0.733203	0.58231	0.576259	12.85	12.6366	3.58818	1.7078	1.46236	7.82701	8.20788	-8.67426	40.5171	0.834978	8.8959	19.3712	0.203001	0.00885324	0.0795062	0.227451	0.235175	0.206682	0.211982	0.211824	0.189424	0.189424	0.0105111	0.0117931	0.221004	154.274	149.318	154.266	149.342	154.455	148.788	206.545
PA199	35	104.657	833.714	171.514	1.27391	0.723711	0.593397	0.580588	14.2751	14.0599	4.03836	1.86097	1.59248	8.91998	9.19335	-2.1822	45.5197	0.847991	9.50667	22.043	0.193389	0.0117647	0.136478	0.226218	0.23507	0.198739	0.205299	0.205042	0.179384	0.179384	0.0134908	0.0149612	0.217143	833.267	171.609	833.265	171.616	833.171	171.257	258.371
PA200	16	142.25	406.625	216.688	1.20648	0.732101	0.597269	0.572521	15.2515	15.3366	4.42482	1.98491	1.72921	10.011	10.1623	12.9829	50.9906	0.846177	9.34583	28.3711	0.174694	0.00894608	0.0865253	0.194853	0.206863	0.175648	0.183349	0.182598	0.16348	0.16348	0.00796711	0.0112447	0.192279	406.493	216.575	406.469	216.555	407.25	216.312	382
PA201	95	60.2421	1057.99	211.705	1.3195	0.738072	0.590339	0.572116	11.1411	10.7191	2.98104	1.48993	1.25141	6.55528	6.96412	5.46386	35.9327	0.827801	9.85825	17.4495	0.275067	0.00610939	0.0439404	0.292054	0.295356	0.278297	0.281039	0.280949	0.267079	0.267038	0.00734165	0.00783367	0.287472	1057.8	211.91	1057.81	211.912	1057.73	211.832	366.642
PA202	43	76.7907	912.535	221.953	1.3142	0.744514	0.587752	0.564432	12.3815	12.1274	3.42262	1.63471	1.37291	7.40054	7.78365	-5.08082	39.556	0.833568	9.31701	18.8206	0.232148	0.00683995	0.0621467	0.249612	0.257	0.234468	0.23872	0.238805	0.221249	0.221249	0.00765483	0.00912883	0.245805	912.594	222.013	912.609	222.019	912.558	221.791	396.163
PA203	18	157.944	514.056	257.944	1.17189	0.711416	0.656521	0.604173	15.6123	15.8064	4.66806	2.06276	1.75695	10.4361	10.4905	1.34576	52.492	0.858003	10.6743	34.6488	0.191285	0.0116558	0.129638	0.219608	0.239216	0.194259	0.204371	0.201852	0.181046	0.181046	0.0107764	0.015802	0.216394	513.981	258.258	514.015	258.329	513.444	257.778	494.722
PA204	24	92.125	933.458	281.708	1.31762	0.716512	0.596889	0.542602	13.5091	13.4974	3.80196	1.72618	1.43809	8.36697	8.66506	4.69905	44.1665	0.813787	9.50261	20.2605	0.215155	0.00612745	0.057732	0.229739	0.237582	0.21714	0.22151	0.221324	0.20719	0.20719	0.00649971	0.00807683	0.227655	933.649	281.747	933.655	281.776	933.208	281.042	559.917
PA205	36	70.3611	1274.31	274.083	1.31256	0.712981	0.593618	0.585755	11.9514	11.5858	3.26882	1.58718	1.33579	7.07132	7.61188	3.08367	37.7221	0.82614	8.75011	16.7732	0.219608	0.00664488	0.0599152	0.24183	0.244553	0.223766	0.226737	0.22598	0.212963	0.212963	0.00836406	0.00876506	0.233769	1274.01	274.166	1274	274.165	1274.53	274.333	541.722
PA206	36	93.8889	359.417	270.194	1.23433	0.70133	0.611228	0.598837	12.7986	12.5746	3.81572	1.77571	1.51233	8.51646	8.92495	-6.0838	41.6649	0.840764	10.002	23.2951	0.22097	0.0078976	0.0728095	0.241939	0.251307	0.223202	0.229225	0.228813	0.208932	0.208932	0.0090861	0.0110398	0.237473	359.503	270.44	359.508	270.437	359.25	270.139	529.667
PA207	46	56.3478	1160.48	269.848	1.34648	0.75018	0.581287	0.58343	10.4507	9.93985	2.79064	1.45152	1.22034	6.07383	6.51969	2.72944	33.006	0.852401	7.88551	14.1307	0.239152	0.00477408	0.0360058	0.253794	0.257033	0.241932	0.244143	0.243947	0.232822	0.232822	0.00590381	0.00649806	0.248934	1160.35	269.704	1160.37	269.696	1159.96	269.848	528.783
PA208	44	107.705	239	326.545	1.21585	0.721735	0.610853	0.598889	13.7992	13.8277	4.08777	1.86541	1.58981	8.95371	9.2746	14.1061	44.7158	0.84168	8.58895	20.8755	0.180682	0.00713012	0.0775679	0.198217	0.210071	0.182313	0.188465	0.187701	0.172282	0.172282	0.00726549	0.0099098	0.1959	239.048	326.751	239.045	326.75	239.023	326.364	674.659
PA209	20	114.7	573.3	325.15	1.27232	0.713523	0.62322	0.608816	14.6723	14.4145	4.3059	1.95421	1.72861	9.14172	9.65966	-5.30479	45.9568	0.861956	10.6545	27.7806	0.20902	0.0126471	0.114283	0.243725	0.25902	0.212065	0.222339	0.220686	0.192549	0.192549	0.0140516	0.0173416	0.236324	573.177	325.47	573.179	325.48	572.9	325.85	676.1
PA210	21	101.381	484.857	340.19	1.22251	0.728352	0.618634	0.626723	13.6316	13.6864	3.86089	1.8037	1.58064	8.58522	8.95521	-12.9687	43.7274	0.858595	11.102	25.8747	0.240756	0.010831	0.079557	0.269094	0.277684	0.24393	0.250745	0.250233	0.225957	0.225957	0.0121242	0.0138375	0.262278	484.671	340.182	484.656	340.161	484.238	340.238	711.524
PA211	18	82.5556	1118.61	354.056	1.27801	0.736322	0.623585	0.592509	12.8085	12.5879	3.58943	1.71711	1.43057	7.71971	8.08459	-7.81073	39.7249	0.843265	13.6693	28.9678	0.329793	0.01122	0.0770582	0.363399	0.371895	0.33433	0.340479	0.339978	0.313943	0.313943	0.0134432	0.0145583	0.351961	1118.74	354.099	1118.71	354.095	1119.33	353.944	748.389
PA212	46	78.1957	1014.54	330.761	1.31955	0.710702	0.575242	0.557134	12.5027	12.3551	3.42842	1.63104	1.36909	7.7928	8.10255	11.2009	40.5275	0.818771	11.7114	23.1003	0.270972	0.00946292	0.0794979	0.296334	0.302813	0.275664	0.280105	0.280094	0.257715	0.257715	0.0112931	0.0120827	0.290004	1014.51	330.761	1014.52	330.759	1014.39	330.304	688.457
PA213	31	69.5806	352.226	349.581	1.25763	0.731707	0.603185	0.588098	11.9053	11.7183	3.30354	1.61213	1.32831	7.05111	7.43608	-13.7549	37.3652	0.842165	8.59405	16.6235	0.229823	0.00588235	0.0358918	0.247312	0.251992	0.231959	0.235638	0.235294	0.223023	0.222897	0.00666315	0.00791838	0.241588	352.159	349.364	352.159	349.369	352.161	349.065	734.839
PA214	26	111	939.115	379.038	1.34211	0.705294	0.572875	0.51047	14.4514	14.0793	4.06909	1.82336	1.54616	9.29111	9.55547	1.22569	48.9846	0.796521	9.50091	22.3866	0.187821	0.00595777	0.073215	0.204223	0.212066	0.190005	0.194608	0.194193	0.180995	0.180845	0.00630453	0.00836934	0.201207	939.01	379.209	938.986	379.239	939.615	378.462	808.769
PA215	17	75.2941	571.824	400.412	1.40043	0.823746	0.582198	0.60329	12.9331	12.4775	3.19714	1.63205	1.4677	6.49484	6.98594	8.45744	36.5746	0.869548	10.3725	21.9013	0.285582	0.0176471	0.113592	0.327797	0.346713	0.291579	0.302938	0.302307	0.263899	0.263899	0.0183326	0.0224758	0.321223	571.926	400.764	571.996	400.773	571.235	400.706	864.294
PA216	8	42.5	1058.12	395.875	1.46088	0.725999	0.573204	0.599079	10.5541	9.80005	2.50971	1.35352	1.10355	5.30005	5.69914	-3.76743	30.058	0.817642	6.98922	10.1426	0.230882	0.00416667	0.0295159	0.242647	0.245588	0.233024	0.234948	0.235049	0.225	0.225	0.00510838	0.00574122	0.239216	1057.56	396.169	1057.56	396.177	1056.75	395.625	853.5
PA217	37	75.3784	1186.24	413.027	1.31875	0.703941	0.592975	0.573445	12.1219	11.9777	3.46159	1.637	1.40154	7.70503	8.02168	2.27788	38.9878	0.837638	10.4247	20.4003	0.258744	0.00768415	0.0541428	0.281611	0.287334	0.262063	0.266275	0.265554	0.248649	0.248649	0.00895179	0.010288	0.274059	1186.24	413.194	1186.25	413.202	1186.14	412.784	897.216
PA218	21	96.8571	328.952	406.571	1.27471	0.714641	0.598798	0.646448	13.4862	13.1315	3.84492	1.78198	1.54458	8.17014	8.56458	-3.17291	40.8867	0.860276	10.281	24.3791	0.226704	0.0112045	0.116593	0.253035	0.262558	0.230443	0.237105	0.237628	0.212885	0.212885	0.011596	0.0132966	0.247432	329.267	406.766	329.248	406.754	328.81	407.333	880.476
PA219	47	73.7447	451.319	426.957	1.22793	0.702332	0.612283	0.610388	11.9328	11.8052	3.5586	1.68728	1.47582	7.60567	8.09773	6.8985	38.0006	0.845297	13.1386	26.0543	0.323967	0.0120985	0.0806639	0.355111	0.362787	0.329181	0.33585	0.33713	0.302879	0.302879	0.0149724	0.0158517	0.349353	451.31	426.998	451.305	426.995	451.064	427	933.787
PA220	32	100.656	237.938	430.094	1.26966	0.736774	0.599185	0.613982	13.8822	13.7209	3.90021	1.82444	1.58579	8.43094	8.69266	-0.429747	42.9797	0.83619	9.83529	23.3903	0.213388	0.011152	0.0732075	0.240564	0.252083	0.216757	0.22451	0.223958	0.203922	0.203922	0.0105122	0.0133557	0.235386	238.217	430.172	238.231	430.17	238.312	430.312	939.875
PA221	14	159.286	909	461.571	1.22264	0.706801	0.605397	0.617407	17.2264	17.4028	5.37607	2.26484	1.93665	11.481	11.7284	1.928	55.472	0.842813	14.7359	42.2314	0.240126	0.0256303	0.364469	0.306723	0.328291	0.252407	0.267645	0.267647	0.214286	0.214286	0.0287419	0.0318669	0.294468	908.902	461.563	908.98	461.619	908.857	461.214	1026.43
PA222	48	69.3958	1036.79	464.917	1.33181	0.753407	0.585884	0.571549	12.0728	11.5948	3.2144	1.57483	1.30996	6.92453	7.3713	-8.13984	37.1592	0.832445	10.4574	20.0721	0.263807	0.0063317	0.0522123	0.282353	0.286765	0.267298	0.270523	0.270997	0.25433	0.25433	0.00811564	0.00864591	0.277308	1036.62	464.74	1036.61	464.737	1036.79	464.625	1036.52
PA223	6	66.1667	1121	452.333	1.33836	0.791426	0.552302	0.578325	11.8203	11.4108	3.11122	1.52035	1.33926	6.53584	6.88579	-23.9789	36.0317	0.819928	11.8261	21.6863	0.301471	0.0104575	0.0567022	0.333987	0.333987	0.306746	0.310794	0.310784	0.286928	0.286928	0.0127808	0.0129976	0.321078	1121.09	452.628	1121.08	452.648	1120.83	451.833	1001.83
PA224	23	96.9565	350.217	484.13	1.25811	0.741193	0.585676	0.57886	13.6326	13.2725	3.78702	1.78139	1.54845	8.53877	8.75276	-15.9571	43.537	0.846087	10.1107	22.2943	0.214493	0.00997443	0.0964568	0.242455	0.248423	0.218621	0.224795	0.225234	0.200682	0.200682	0.0121519	0.0130214	0.235081	350.202	484.303	350.216	484.326	349.783	483.609	1089.39
PA225	28	44.1786	529.286	473.607	1.20744	0.721823	0.640604	0.644428	9.20701	8.85249	2.83921	1.45087	1.1959	5.30776	5.99344	4.45744	27.9996	0.869556	7.38669	12.5741	0.261415	0.012395	0.0881503	0.293417	0.301261	0.26828	0.273379	0.27479	0.244398	0.244398	0.0147017	0.0156139	0.28631	529.212	473.704	529.265	473.712	528.75	473.5	1059.43
PA226	73	58.6027	1196.99	505.699	1.30089	0.742662	0.591024	0.587367	10.8014	10.3502	2.96017	1.48842	1.22577	6.37096	6.78613	-8.2801	33.969	0.841417	8.11808	14.4278	0.233562	0.00617781	0.0458676	0.250389	0.25415	0.236795	0.239567	0.239592	0.226645	0.226591	0.00700548	0.00775093	0.246052	1197.05	505.815	1197.05	505.824	1197.11	505.452	1133.89
PA227	17	102.706	841.176	523.706	1.2342	0.734591	0.62456	0.642499	14.381	13.8132	4.09275	1.91896	1.65883	8.30589	8.94047	-27.3512	42.9466	0.86623	11.242	26.9592	0.243541	0.0194925	0.183108	0.295502	0.310265	0.251605	0.263687	0.263899	0.215686	0.215686	0.0231617	0.0257742	0.285755	841.187	523.57	841.171	523.516	840.941	523.941	1176.18
PA228	16	160.062	289.062	532.688	1.14974	0.704118	0.663486	0.66748	16.5634	17.085	5.32517	2.30118	2.09379	11.0995	11.4811	11.5028	51.9607	0.882784	12.8439	40.2926	0.2269	0.0199755	0.152745	0.265196	0.301225	0.228469	0.247504	0.246201	0.204167	0.204167	0.0169165	0.0255809	0.267157	289.376	532.751	289.348	532.729	290.125	532.875	1194.81
PA229	16	139.125	422.938	520.625	1.22386	0.729687	0.599831	0.614448	16.0295	15.9948	4.47035	2.01467	1.75249	9.87634	10.0533	12.8789	50.3465	0.851055	12.1809	34.9647	0.215564	0.0150735	0.118541	0.255147	0.274265	0.219431	0.23082	0.229044	0.196324	0.196324	0.0165841	0.0203634	0.246691	422.746	520.838	422.756	520.851	422.25	520.5	1172.25
PA230	48	74	1085.54	568	1.26899	0.744933	0.598224	0.606542	12.0293	11.8592	3.38089	1.61585	1.39404	7.35132	7.61384	6.73167	37.4552	0.846238	12.4414	24.6677	0.310274	0.0102124	0.0743415	0.337827	0.345343	0.315602	0.320805	0.321609	0.295507	0.295425	0.0123584	0.013418	0.331883	1085.47	568.192	1085.45	568.198	1085.4	568.042	1250.12
PA231	17	73.7059	874.235	596.294	1.24637	0.738314	0.618881	0.623401	11.7354	11.4342	3.44467	1.65654	1.4542	6.92047	7.39911	30.7738	35.6274	0.867697	8.24083	18.0023	0.219204	0.010842	0.0857981	0.247059	0.258131	0.222675	0.229796	0.229527	0.202537	0.202537	0.0120834	0.0144384	0.24083	874.529	596.181	874.526	596.178	874.706	596.412	1293.53
PA232	18	107.278	1009.06	616	1.33273	0.755575	0.568298	0.553797	14.6584	14.4131	3.66633	1.73482	1.44208	8.08647	8.38323	-0.358848	44.3211	0.819489	12.037	30.5915	0.248856	0.0139434	0.166474	0.288453	0.304575	0.25453	0.263801	0.262309	0.227669	0.227669	0.0161868	0.019472	0.279303	1009.4	615.757	1009.37	615.808	1009.33	615.667	1326
PA233	25	77.32	927.28	659.88	1.2415	0.718558	0.617829	0.617577	12.4812	12.0988	3.42787	1.67531	1.40916	7.24049	7.79402	13.7825	38.6966	0.851423	9.95592	20.8129	0.231529	0.00941176	0.0744043	0.257569	0.264784	0.235227	0.241284	0.240549	0.219765	0.219765	0.0110715	0.0125315	0.251725	927.373	659.77	927.363	659.775	927.24	659.68	1396.2
PA234	83	62.4819	1205.13	666.241	1.29444	0.739029	0.604488	0.595675	11.2311	10.8247	3.10809	1.53316	1.29714	6.6513	7.07351	-2.22777	35.2384	0.836018	8.90021	16.0854	0.249421	0.00571699	0.0488621	0.264871	0.268887	0.25202	0.254783	0.254713	0.241673	0.241673	0.0067209	0.00740978	0.260324	1205.27	666.291	1205.26	666.307	1205.29	665.687	1409.88
PA235	15	86.3333	82.9333	681.333	1.31302	0.745253	0.602779	0.625062	12.648	12.0955	3.63645	1.72358	1.48099	7.5698	7.98118	8.3755	37.9591	0.857518	8.28497	19.0729	0.206405	0.010719	0.100319	0.239739	0.243922	0.211282	0.217566	0.218562	0.192418	0.192418	0.0136921	0.0145894	0.228301	82.7931	681.338	82.8482	681.321	82	681.933	1434.4
PA236	41	59.8537	1122.9	672.073	1.31437	0.727094	0.608268	0.589702	10.8531	10.4328	2.93462	1.49874	1.26035	6.24689	6.76345	15.0835	33.7373	0.85043	9.65356	18.0118	0.29034	0.00659971	0.0421348	0.308274	0.313534	0.293838	0.297002	0.296652	0.282927	0.282927	0.00737831	0.00850117	0.303945	1122.96	672.253	1122.97	672.26	1122.78	671.878	1419.15
PA237	42	93.9048	999.071	718.619	1.18796	0.701065	0.626727	0.633318	12.81	12.6785	3.81854	1.776	1.57075	8.23911	8.61882	6.4606	41.2467	0.85671	9.90784	22.5253	0.228852	0.00686275	0.0440142	0.244631	0.254435	0.230759	0.235977	0.235434	0.220635	0.220635	0.0066097	0.00886146	0.242577	999.101	718.863	999.104	718.873	999.048	718.381	1498.5
PA238	18	100.389	93.3333	759.5	1.27714	0.720062	0.620493	0.609236	13.1944	13.238	3.98099	1.82829	1.5762	8.35824	8.85196	5.07777	41.5182	0.854691	9.49455	25.0301	0.211329	0.0117647	0.0913986	0.235512	0.258388	0.213139	0.223564	0.22244	0.194989	0.194989	0.0114207	0.0162293	0.235675	93.0959	759.904	93.1456	759.909	92.2222	759.444	1570.72
PA239	23	91.913	1050.83	793.304	1.30066	0.731116	0.598305	0.588329	13.4641	12.938	3.64619	1.73115	1.4522	8.12791	8.37078	14.0755	42.5083	0.833304	10.1269	22.239	0.227153	0.00835465	0.0672443	0.252515	0.257971	0.231041	0.235826	0.235891	0.21705	0.21705	0.0103608	0.011158	0.244587	1050.56	793.249	1050.56	793.256	1050.83	793	1621.48
PA240	68	64.6912	1119.46	808.368	1.29267	0.752524	0.624515	0.587163	11.4395	11.1612	3.12604	1.54134	1.3013	6.66463	7.15811	6.18467	36.3619	0.836335	7.57647	13.9487	0.210539	0.00553633	0.0514167	0.225952	0.230161	0.21313	0.21595	0.215802	0.203114	0.203114	0.00654764	0.00737971	0.222189	1119.45	808.39	1119.46	808.408	1118.96	807.956	1652.31
PA241	43	107.907	1204.67	835.233	1.28424	0.724381	0.593807	0.535446	14.1409	14.0678	3.91516	1.82017	1.57664	9.11445	9.39238	12.8304	47.1284	0.814737	9.88016	23.7436	0.201573	0.00734154	0.0772632	0.222253	0.229457	0.203928	0.209115	0.208071	0.191792	0.191792	0.00842134	0.00990571	0.216963	1204.82	835.485	1204.83	835.501	1204.37	834.651	1693.77
PA242	27	136.63	679.815	853.222	1.18958	0.678688	0.613324	0.620198	14.7063	14.805	4.60829	2.05109	1.82658	10.1397	10.5973	3.42565	48.0368	0.860021	10.8611	31.8757	0.20345	0.0133624	0.146191	0.241249	0.254321	0.207962	0.217763	0.216848	0.187219	0.187219	0.0156309	0.0182081	0.231481	679.492	853.509	679.467	853.509	679.852	853.37	1727.33
PA243	48	113.25	911.625	795.729	1.34983	0.706177	0.568486	0.552213	14.788	14.7882	4.08554	1.84559	1.58315	9.26967	9.65346	-9.08247	49.054	0.829022	10.9947	25.8676	0.20815	0.00984477	0.0925515	0.234477	0.244036	0.212154	0.218136	0.218301	0.195833	0.195833	0.0110267	0.0127048	0.227757	911.719	796.035	911.739	796.043	911.396	795.667	1626.85
PA244	24	100	1011.92	879.75	1.22376	0.671561	0.588743	0.57781	13.0885	12.9617	3.93612	1.79576	1.52236	9.14198	9.26221	-1.75167	43.8538	0.819303	9.98529	23.5247	0.214747	0.010866	0.102253	0.243627	0.252288	0.21959	0.226068	0.226797	0.201307	0.201307	0.0125088	0.0139355	0.237418	1011.81	879.983	1011.83	879.977	1011.42	879.708	1774.12
PA245	32	73.625	1296.03	891.188	1.24702	0.712995	0.60619	0.608349	11.4074	11.0471	3.14738	1.55992	1.31339	6.94581	7.37676	3.52917	36.7461	0.847234	6.56164	13.3813	0.173652	0.00490196	0.0449913	0.18848	0.190931	0.176269	0.178546	0.178064	0.16875	0.168627	0.00569087	0.00631674	0.183977	1295.77	891.15	1295.75	891.158	1296.03	890.688	1793.88
PA246	38	103.474	588.763	912.237	1.24637	0.69289	0.586687	0.610069	13.9549	14.0111	3.98443	1.82552	1.54071	9.13731	9.31891	18.1289	44.5824	0.82962	9.05181	20.4662	0.185268	0.00835913	0.0870932	0.206708	0.215273	0.188662	0.19398	0.194169	0.176264	0.176264	0.00880039	0.010536	0.202245	588.594	912.117	588.603	912.128	588.5	911.737	1826.71
PA247	37	72.0541	1228.24	946.649	1.30597	0.738541	0.59836	0.559225	12.3353	12.0343	3.20273	1.57216	1.30752	7.34991	7.66583	6.58466	39.7547	0.820555	7.67727	14.1702	0.187785	0.00556439	0.0636563	0.203074	0.206465	0.190274	0.193108	0.193376	0.179332	0.179332	0.00671699	0.00730787	0.199205	1228.36	946.736	1228.35	946.718	1228.38	947	1880.16
PA248	28	77.3571	779.607	952.714	1.44522	0.776563	0.538864	0.501135	13.3558	13.1419	3.28556	1.56224	1.33494	7.37611	7.79018	15.3598	43.5426	0.8092	9.05854	16.3368	0.194398	0.0113445	0.148013	0.228431	0.231232	0.20273	0.205748	0.206443	0.181092	0.181092	0.0144649	0.0141964	0.218242	779.644	953.054	779.617	953.114	779.75	952.679	1886.36
PA249	17	69.6471	112.059	953.647	1.42957	0.772245	0.576532	0.560855	11.0202	10.4653	3.04972	1.49608	1.27215	6.28328	6.73285	6.95568	34.3146	0.866349	6.60277	15.552	0.189562	0.00668973	0.0553371	0.210611	0.214302	0.192406	0.19612	0.194925	0.18293	0.18293	0.0073523	0.008697	0.20346	111.714	953.795	111.74	953.783	111.824	954.235	1889.24
PB1	16	141.062	423.938	78.3125	1.15846	0.700864	0.627417	0.680105	15.1713	15.0964	4.74991	2.09776	1.83532	10.0158	10.333	-18.4277	46.6136	0.871595	26.6245	81.5201	0.522672	0.0352941	0.0980278	0.600245	0.633333	0.527571	0.556638	0.555392	0.487255	0.487255	0.0321874	0.0411815	0.592402	424.012	78.1918	424.059	78.2069	423.562	78.0625	18.625
PB2	20	89.4	327.75	105.2	1.18545	0.692031	0.632519	0.607249	12.2197	12.2478	3.78129	1.74401	1.51033	8.00827	8.58869	-3.80408	40.7995	0.842343	24.6967	55.5651	0.585735	0.0152941	0.043826	0.62451	0.645294	0.590012	0.601609	0.601078	0.564706	0.564706	0.0158252	0.0207601	0.616912	327.695	105.23	327.703	105.233	327.2	105.2	32.6
PB3	23	64.9565	252.652	123.652	1.39892	0.743436	0.603392	0.607014	11.8137	11.1787	3.03048	1.50046	1.30342	6.11208	6.60849	-0.868003	35.0505	0.843958	25.9347	48.6423	0.725405	0.00886616	0.0299218	0.750554	0.752771	0.729911	0.733867	0.735465	0.709122	0.709122	0.0116411	0.0118268	0.743947	252.628	124.275	252.633	124.288	252.391	123.739	43.8261
PB4	13	78.9231	186.154	176.385	1.31392	0.819998	0.63713	0.666483	13.6003	12.8783	3.21677	1.64367	1.48516	6.42315	6.86136	2.47229	37.0851	0.890916	27.1204	56.419	0.650453	0.018552	0.0850058	0.701961	0.706787	0.657938	0.66692	0.671644	0.613273	0.613273	0.0260923	0.0255369	0.687783	186.12	177.135	186.118	177.168	185.462	176.615	85.3077
PB5	22	126.318	395.045	177.864	1.25126	0.767563	0.579901	0.624726	15.672	15.6057	4.49999	2.01905	1.77432	9.59624	9.90519	-25.6966	47.8127	0.87042	29.3553	76.554	0.551114	0.0336898	0.128977	0.634938	0.664171	0.560762	0.585657	0.586185	0.504278	0.504278	0.036895	0.0429992	0.621168	395.025	178.072	395.022	178.108	394.455	177.864	86.5455
PB6	38	83.1842	298.395	211.316	1.2198	0.723297	0.611675	0.644233	12.5707	12.3412	3.69922	1.7536	1.53252	7.68374	8.25569	-3.23419	38.4631	0.870572	19.4935	41.1336	0.487797	0.0196594	0.059059	0.539009	0.554283	0.495248	0.50783	0.507998	0.462848	0.462848	0.0211303	0.0246979	0.528148	298.391	211.404	298.391	211.441	298.368	210.763	117.789
PB7	34	101.676	106.088	246.853	1.26517	0.705382	0.59769	0.620359	13.8803	13.6974	4.05624	1.84876	1.61072	8.79178	9.22309	-6.007	43.899	0.860053	24.5039	56.5198	0.510438	0.0273933	0.0922227	0.580969	0.606805	0.519025	0.537806	0.536967	0.472664	0.472664	0.0296511	0.0352536	0.565859	105.894	246.963	105.907	246.972	105.735	247.088	152.559
PB8	35	119.229	200	294.429	1.2589	0.735089	0.594353	0.643803	14.6799	14.3206	4.02834	1.87835	1.5973	8.68553	8.99208	-1.30062	43.9512	0.879835	24.9992	72.6019	0.497899	0.0403922	0.151547	0.601681	0.61916	0.509879	0.538736	0.543137	0.441008	0.441008	0.046612	0.0514427	0.583866	199.722	294.541	199.719	294.544	199.514	294.371	200.543
PB9	11	112.455	736.182	266.364	1.59213	0.813405	0.532263	0.492023	18.4034	17.3767	3.75639	1.77165	1.58897	8.36481	8.37063	7.97997	51.1602	0.810694	37.3515	80.9904	0.654456	0.042959	0.194018	0.775758	0.778253	0.675859	0.694443	0.700357	0.563993	0.563993	0.0639223	0.0584395	0.744207	736.083	266.812	736.032	266.667	735.455	267.909	174.182
PB10	14	117.929	830.071	273.571	1.31458	0.790989	0.600497	0.637383	15.7447	15.1266	4.32996	1.97649	1.75356	8.67733	9.13052	-16.3686	45.1394	0.898553	30.6944	79.3045	0.595028	0.0579832	0.273419	0.760784	0.765546	0.626741	0.657684	0.665686	0.522129	0.522129	0.0773567	0.0739122	0.72577	830.307	273.696	830.407	273.657	828.857	274	181.5
PB11	18	77.8889	683.222	321.833	1.3727	0.786695	0.560947	0.590339	13.0573	12.7735	3.43708	1.64155	1.37502	7.27863	7.60634	11.8877	38.4071	0.837934	24.6242	49.9233	0.579575	0.0336601	0.144266	0.686492	0.691068	0.602888	0.613774	0.612963	0.538562	0.538562	0.0446684	0.0427265	0.649401	682.971	321.89	682.928	321.886	683.722	321.222	227.111
PB12	10	48.3	782.2	356.3	1.61972	0.85254	0.553478	0.565833	11.9842	11.3739	2.62587	1.38517	1.18284	5.00992	5.44865	-14.7103	32.8922	0.855751	22.4788	34.1353	0.696471	0.0184314	0.0818693	0.765882	0.766275	0.714041	0.71691	0.715098	0.673726	0.673726	0.0280042	0.0258039	0.737843	782.118	356.717	782.138	356.75	781.3	355.7	257.3
PB13	10	90.8	850.1	344.2	1.35571	0.824396	0.556922	0.591825	14.7687	14.0448	3.75397	1.79272	1.64787	7.66629	7.97942	-1.20474	42.2348	0.884504	29.0965	61.0114	0.620098	0.0380392	0.149306	0.720392	0.726275	0.636735	0.654838	0.657451	0.565098	0.565098	0.0476059	0.045999	0.696275	849.559	343.961	849.56	343.906	849.9	345.6	249.9
PB14	14	120.286	938.286	353.357	1.47868	0.777438	0.585667	0.570309	16.5748	15.8657	4.12117	1.92028	1.68119	9.20337	9.20346	-2.55366	48.7819	0.883214	34.1272	83.898	0.671219	0.0470588	0.267682	0.795518	0.803922	0.689462	0.716953	0.723249	0.587115	0.587115	0.0624233	0.0584306	0.768487	938.958	353.443	939.064	353.403	938.357	354	255.643
PB15	11	65.5455	734.545	402.091	1.37477	0.705477	0.617125	0.631032	12.0657	11.3228	3.29801	1.62134	1.38892	6.72915	7.27256	14.1615	35.5731	0.859744	23.9758	43.3722	0.652406	0.0158645	0.0751363	0.700891	0.709447	0.663248	0.670831	0.677005	0.618538	0.618538	0.0238911	0.0244461	0.690553	734.354	402.519	734.323	402.538	734.818	402.545	294.455
PB16	4	30.25	921.5	412.5	1.78694	0.890695	0.491243	0.471316	10.4472	9.57987	2.11968	1.22663	1	3.93647	4.41767	1.25379	28.7865	0.85141	20.7539	24.8912	0.815686	0.00588235	0.012865	0.831373	0.831373	0.821581	0.822297	0.82549	0.79902	0.79902	0.00984616	0.00932544	0.830392	922.005	413.557	922.014	413.557	922	414	302.25
PB17	10	112.3	626.9	397.8	1.16106	0.714258	0.665905	0.699605	14.5379	14.4296	4.45651	2.00083	1.70044	9.06054	9.49764	20.7147	43.2444	0.885135	29.8263	78.1455	0.630098	0.0411765	0.137642	0.728235	0.759608	0.632314	0.67115	0.681176	0.535686	0.535686	0.0547432	0.0584551	0.720588	626.645	397.642	626.657	397.642	626.8	397.3	290.5
PB18	9	88.7778	831.889	429.333	1.72755	0.84388	0.660755	0.541371	14.7799	14.3837	3.51444	1.6775	1.46473	6.54165	7.05164	30.9097	40.9602	0.891992	26.5015	60.5922	0.624074	0.0267974	0.091597	0.694553	0.707625	0.636021	0.650641	0.649455	0.590414	0.590414	0.0299509	0.0333804	0.680828	832.01	429.239	831.976	429.267	831.889	428.778	312.556
PB19	12	68.9167	765.083	424.083	1.61357	0.767378	0.571666	0.57081	13.0904	12.644	3.12417	1.55365	1.40829	6.69406	7.15946	-1.57265	39.158	0.831693	27.2173	48.8363	0.654167	0.0207516	0.0782217	0.708824	0.716013	0.667377	0.673583	0.67451	0.623856	0.623856	0.0255384	0.0255885	0.695997	765.496	423.788	765.486	423.786	765.417	424.333	309.667
PB20	18	66.9444	703.722	472.611	1.3429	0.756997	0.604	0.63402	11.4227	10.8416	3.22288	1.60895	1.39921	6.3665	6.908	10.9575	33.6672	0.902574	24.2865	48.9159	0.71585	0.0179739	0.0662127	0.762309	0.769281	0.724654	0.733495	0.737146	0.687146	0.687146	0.0227493	0.0236149	0.753214	703.608	472.718	703.615	472.696	703.389	473	342.556
PB21	6	50.6667	906.667	504	1.68219	0.807388	0.551932	0.575765	12.1276	11.1822	2.65102	1.45748	1.2357	5.44515	5.89829	-17.2817	32.5253	0.91357	23.7314	36.5542	0.700654	0.0330065	0.118329	0.79085	0.792157	0.72164	0.732464	0.742157	0.633987	0.633987	0.0480084	0.0453415	0.775817	907.888	503.676	907.916	503.746	908.167	502.333	360.667
PB22	14	105.429	632.214	486.357	1.28822	0.75165	0.616465	0.692852	13.4896	12.928	3.71048	1.74974	1.46323	7.76054	8.06634	-1.75672	38.8256	0.884858	25.8756	70.6964	0.614846	0.0284314	0.0949233	0.690196	0.69972	0.622109	0.640884	0.641737	0.566947	0.566947	0.0333178	0.0356306	0.671569	632.589	485.973	632.548	485.979	632.929	486.286	348.5
PB23	14	69.5714	770.143	517.5	1.35743	0.774545	0.608511	0.637644	12.3929	12.3642	3.11781	1.57601	1.3347	6.50524	7.01654	-22.4435	36.4557	0.866846	27.095	51.3451	0.704972	0.0231092	0.0994613	0.776471	0.778431	0.720608	0.729248	0.735854	0.662745	0.662745	0.0364892	0.0334059	0.757213	769.862	517.647	769.908	517.646	769.286	517.857	372.929
PB24	22	111.182	871.045	537.5	1.20263	0.695288	0.608412	0.651475	14.1033	13.758	4.1996	1.92507	1.63443	9.06669	9.47668	4.0638	44.1055	0.872893	29.1216	72.9768	0.60361	0.0253119	0.104932	0.674153	0.687166	0.610951	0.62931	0.632709	0.548485	0.548485	0.0372008	0.0373692	0.661052	870.821	537.317	870.834	537.318	870.409	537.273	392.545
PB25	13	113.308	782.692	560.615	1.24815	0.76874	0.62758	0.644421	14.8423	14.7418	4.26679	1.9336	1.71412	8.61348	9.04684	-15.7274	43.6637	0.870202	32.4078	83.2178	0.679336	0.0298643	0.09173	0.758673	0.762293	0.691229	0.708024	0.710709	0.631674	0.631674	0.0386744	0.0369519	0.741478	782.593	560.827	782.612	560.846	782.462	560.923	411
PB26	18	94.7222	610.333	564.167	1.29773	0.76642	0.560295	0.621142	14.4449	14.0753	3.71034	1.78163	1.60911	7.73691	8.06914	11.7228	42.0054	0.859127	28.3834	64.0978	0.610076	0.0285403	0.0923783	0.700218	0.711765	0.619721	0.639023	0.643246	0.540741	0.540741	0.0438593	0.0440072	0.67402	610.898	563.997	610.874	564.021	610.611	563.833	410.5
PB27	17	130.529	673.118	625	1.25429	0.748272	0.634561	0.633998	16.2853	16.0844	4.4904	2.01581	1.81113	9.66164	9.87663	12.8522	48.1924	0.865978	30.2406	81.5121	0.539677	0.0349481	0.142187	0.634833	0.649366	0.550436	0.577157	0.583506	0.480046	0.480046	0.047572	0.0485827	0.6188	672.973	625.169	673.012	625.214	673.471	624.235	447.059
PB28	17	98.7059	839.647	616.412	1.26939	0.739449	0.591491	0.637358	13.6285	13.3214	3.82205	1.79138	1.56882	7.95273	8.23125	-7.76565	40.2325	0.861537	25.1866	62.5033	0.559804	0.0317186	0.138564	0.647982	0.655363	0.572676	0.59241	0.600807	0.500807	0.500807	0.0448971	0.0434731	0.629642	839.536	616.31	839.504	616.383	840.176	615.471	445.059
PB29	24	94.2083	722.583	667.375	1.2149	0.72291	0.615824	0.662784	13.6131	13.1932	4.02562	1.88021	1.68484	8.2483	8.71978	1.92601	40.6569	0.877434	24.7596	58.3761	0.549224	0.0303922	0.109037	0.631699	0.647712	0.558473	0.580935	0.584069	0.498529	0.498529	0.0387128	0.041159	0.615768	722.431	667.716	722.424	667.737	722.75	667.208	469.25
PB30	22	108.591	172.409	729.773	1.21005	0.690705	0.649488	0.693835	14.0144	13.8869	4.13792	1.92853	1.63443	8.39182	9.12094	-1.02439	41.8669	0.890736	23.8091	65.2169	0.492914	0.0466132	0.146951	0.604813	0.634581	0.507711	0.541118	0.5418	0.444742	0.444742	0.0485513	0.0555823	0.591488	172.293	730.026	172.324	729.995	171.955	730.227	495.682
PB31	53	70.1509	268.472	823.34	1.33538	0.771113	0.590921	0.629877	12.4959	11.9406	3.28542	1.60673	1.35991	6.60313	7.00781	2.52844	36.038	0.866602	23.5569	46.4289	0.581558	0.0314835	0.134278	0.664965	0.674066	0.59758	0.612909	0.619053	0.522161	0.522161	0.0421805	0.0423617	0.649649	268.629	823.39	268.644	823.41	268.491	823.283	543.189
PB32	48	76.3333	157.396	888.25	1.25189	0.723385	0.633638	0.643703	11.9298	11.5009	3.43678	1.6632	1.43718	6.97488	7.54419	-1.16086	36.2448	0.866599	18.49	40.5654	0.486213	0.020098	0.0795289	0.539624	0.55817	0.49304	0.506371	0.505515	0.458497	0.458497	0.0221071	0.0263622	0.527308	157.122	888.256	157.128	888.254	157.042	888.354	587.042
PB33	21	105.762	279.667	917.905	1.17778	0.705827	0.616965	0.674395	13.8897	13.8584	4.19907	1.92483	1.67026	8.81614	9.23092	10.2889	42.1445	0.874518	25.7005	66.0786	0.53268	0.036788	0.126868	0.620542	0.651167	0.543172	0.569629	0.570121	0.482166	0.482166	0.0408632	0.0471103	0.60943	279.211	918.004	279.249	917.979	279.095	918.143	609.952
PB34	22	89.0909	118.818	956.773	1.30718	0.754948	0.595461	0.586817	13.066	12.8182	3.63676	1.70541	1.48602	7.91477	8.08866	5.90241	40.9385	0.846439	19.448	43.3078	0.454011	0.018984	0.085429	0.506417	0.518182	0.461774	0.472775	0.472371	0.428699	0.428699	0.0213877	0.0237885	0.493182	118.569	956.704	118.593	956.716	118.182	956.773	631.5
PB35	15	156.733	422	116.667	1.15511	0.65263	0.640435	0.705325	16.9321	16.7107	5.31833	2.29754	2.04481	10.8913	11.5699	2.26378	51.4851	0.892356	32.9942	100.227	0.534641	0.0657516	0.185026	0.67634	0.729412	0.544731	0.603269	0.609281	0.451503	0.451503	0.0668343	0.0815292	0.675686	421.913	116.667	421.909	116.671	421.933	116.667	24.8
PB36	22	137.091	342.182	122.045	1.15027	0.681634	0.643507	0.69585	15.2586	15.1839	4.62518	2.08183	1.86811	9.28104	9.84037	9.59917	46.0351	0.886	32.2672	98.2358	0.622282	0.0467023	0.173347	0.724421	0.754724	0.627087	0.670416	0.681194	0.534759	0.534759	0.0568634	0.0636213	0.727674	342.015	122.216	341.974	122.191	341.273	121.591	31.4545
PB37	43	122.535	560.581	168	1.2266	0.706949	0.629221	0.68769	15.6078	15.333	4.63724	2.06219	1.8142	9.62296	10.0764	13.4588	46.6534	0.878992	28.2938	72.5721	0.523529	0.0470132	0.208003	0.648153	0.675239	0.539491	0.571483	0.570634	0.461651	0.461651	0.0555815	0.0600329	0.622937	560.657	167.833	560.688	167.814	560.837	167.884	69.6512
PB38	12	161.417	456.833	173	1.21929	0.749534	0.612639	0.671689	17.7302	17.6422	5.0586	2.21723	1.98138	10.5002	10.8668	12.6267	52.1218	0.874096	35.432	109.45	0.57835	0.0504902	0.186981	0.700327	0.739869	0.589997	0.631037	0.627451	0.515033	0.515033	0.0541114	0.0646357	0.68848	456.524	172.732	456.552	172.757	456.583	171.917	71.5833
PB39	23	126.565	339.913	203.696	1.17675	0.712884	0.645042	0.674124	14.0706	13.9405	4.33218	1.95428	1.66087	8.81374	9.41622	0.694975	43.948	0.873472	29.8977	87.4247	0.602984	0.0251492	0.132587	0.667178	0.683035	0.60918	0.628735	0.631458	0.561807	0.561807	0.0319309	0.033849	0.65763	339.798	203.737	339.759	203.72	340.261	204	103.391
PB40	28	148.786	649.536	217.571	1.20681	0.737838	0.613118	0.674157	16.3485	16.39	4.83021	2.1422	1.92219	10.2994	10.5791	2.06288	48.9436	0.868796	28.6629	92.3573	0.506898	0.0580532	0.165853	0.645938	0.683053	0.519095	0.56626	0.57409	0.428011	0.428011	0.0644583	0.0735924	0.629832	649.634	217.925	649.663	217.969	649.25	217.393	121.786
PB41	38	96.8947	501.237	272.763	1.28268	0.746565	0.595162	0.599093	13.7055	13.6088	3.76827	1.76718	1.51352	8.30659	8.55271	-15.9058	42.1991	0.852302	30.0513	68.922	0.653431	0.0190918	0.0648933	0.701238	0.711249	0.660529	0.671516	0.674252	0.613313	0.613313	0.024861	0.025356	0.693498	500.964	272.903	500.966	272.926	500.658	272.553	194.816
PB42	78	103.987	394.372	318.423	1.20838	0.711621	0.620044	0.641651	13.6631	13.3441	3.95335	1.83951	1.61625	8.42132	8.79932	-4.29792	42.1301	0.857608	25.4933	62.9373	0.553519	0.0179236	0.0668502	0.597888	0.617345	0.558799	0.571974	0.572348	0.526345	0.526345	0.0204298	0.0242265	0.591026	394.626	318.785	394.626	318.8	394.974	318.679	269.833
PB43	14	111.857	259.143	271.071	1.23576	0.761704	0.613833	0.665431	14.9755	14.7451	4.22414	1.90696	1.68525	8.81532	9.05016	14.503	44.3656	0.880902	34.1644	83.3255	0.692437	0.0336134	0.115887	0.781233	0.791036	0.704435	0.725374	0.731373	0.62549	0.62549	0.0459998	0.0447155	0.764496	259.188	270.867	259.218	270.876	258.643	270.714	184.857
PB44	37	73.4054	628.568	324.73	1.21607	0.716763	0.641539	0.653983	11.0568	10.7377	3.3982	1.64803	1.38829	6.94757	7.48834	4.59961	34.2699	0.872763	18.4172	41.4683	0.516137	0.0229465	0.0712865	0.571913	0.590355	0.523972	0.538796	0.537679	0.488712	0.488606	0.0235385	0.0281763	0.562931	628.62	324.878	628.604	324.877	628.811	325.351	278.946
PB45	23	154.609	737.304	349.261	1.23733	0.734945	0.608726	0.657342	16.6763	16.5781	4.76488	2.10651	1.9132	10.1215	10.3643	12.6582	49.5738	0.868742	29.2593	92.9308	0.510529	0.0526854	0.222345	0.646547	0.679113	0.523717	0.566299	0.570759	0.435806	0.435806	0.058672	0.0682903	0.624936	736.994	349.493	737.062	349.481	736.565	349.391	322.304
PB46	35	129.343	245.657	340.714	1.22235	0.733862	0.61305	0.636714	15.1825	15.001	4.37149	1.97518	1.70004	9.44634	9.75035	-14.5387	46.3574	0.860076	29.1751	84.5749	0.545322	0.0430252	0.165752	0.65423	0.665882	0.556325	0.588892	0.595798	0.480224	0.480224	0.0523976	0.0541449	0.638179	245.746	340.727	245.741	340.767	246.229	340.343	306
PB47	14	121.429	568.286	342.643	1.17931	0.707624	0.621043	0.611119	14.6861	14.6792	4.51334	2.00991	1.74442	9.46639	9.83842	11.8387	46.4643	0.857516	28.5165	78.6543	0.573109	0.0392157	0.140869	0.667507	0.69944	0.582141	0.61245	0.612465	0.521569	0.521569	0.0411051	0.0489479	0.655532	568.221	342.47	568.243	342.48	567.643	342.929	311.143
PB48	45	103.622	463.511	396.022	1.30881	0.742328	0.570833	0.576167	14.643	14.415	3.90825	1.81028	1.58919	8.91274	9.15206	8.30084	46.2841	0.824381	26.0773	57.175	0.522331	0.0184314	0.079105	0.575076	0.590065	0.529575	0.541156	0.540131	0.496732	0.496732	0.0211476	0.0240016	0.560174	463.815	395.867	463.822	395.883	463.644	395.289	405.978
PB49	15	134.067	675.267	412.4	1.20058	0.696588	0.61838	0.661388	15.3015	14.9125	4.38136	2.0308	1.80798	9.59595	9.87375	-19.8442	47.1671	0.886713	26.6698	79.3935	0.504052	0.029281	0.148001	0.566797	0.597647	0.50724	0.534661	0.540654	0.444444	0.444444	0.0334825	0.0412614	0.569739	675.199	412.353	675.246	412.398	675.467	413.067	440.467
PB50	24	87.1667	594.708	424.875	1.21266	0.727877	0.626494	0.629462	12.6947	12.5233	3.64239	1.74642	1.5455	7.72729	8.27534	-2.04348	39.3435	0.864332	19.3418	43.4549	0.458619	0.0196895	0.0931648	0.520588	0.532353	0.466328	0.478334	0.47598	0.436111	0.436111	0.0232885	0.025924	0.498203	594.671	424.643	594.696	424.658	594.083	424.167	466.333
PB51	13	161.692	165	432	1.23764	0.708849	0.640195	0.627276	16.9792	17.3745	4.94507	2.13072	1.92031	11.2023	11.3945	-8.56476	54.8478	0.872407	38.6814	115.5	0.600754	0.031825	0.139598	0.688084	0.707391	0.602221	0.633353	0.64359	0.510709	0.510709	0.0510734	0.0513668	0.673605	165.26	431.728	165.272	431.689	166.769	430.538	484.846
PB52	36	100.861	1194.22	441.75	1.2419	0.709394	0.632785	0.665093	13.1154	12.7992	3.85095	1.79238	1.55708	7.92789	8.40278	4.15029	39.2779	0.878249	26.0198	70.9878	0.599891	0.0432462	0.13711	0.718736	0.732571	0.616555	0.648766	0.663399	0.511111	0.511111	0.0639377	0.0647424	0.706509	1194.3	441.585	1194.3	441.585	1193.86	441.444	509.361
PB53	57	108.842	1075.33	481.596	1.18018	0.713167	0.64838	0.678677	13.9671	13.6251	4.15117	1.90426	1.61469	8.70341	9.12693	13.9459	42.8296	0.874328	27.2266	71.8456	0.579205	0.0379773	0.161291	0.666391	0.698521	0.583675	0.616872	0.623598	0.499966	0.499966	0.0467811	0.0538853	0.662178	1075.03	481.588	1074.98	481.535	1075.14	481.649	613.649
PB54	81	113.568	284.148	494.259	1.21509	0.700977	0.634326	0.664355	13.7792	13.5761	4.28299	1.94304	1.69225	8.92431	9.38229	-7.64422	42.5232	0.876125	21.4065	58.1264	0.471932	0.0236505	0.0943694	0.525635	0.559719	0.476016	0.496725	0.494578	0.439651	0.439651	0.0237019	0.0323823	0.522924	284.084	494.196	284.107	494.196	283.778	494.296	641.16
PB55	48	102.417	481.25	475.917	1.17444	0.676564	0.631333	0.662175	13.3673	13.3289	4.20378	1.9016	1.62671	8.64074	9.15983	6.05786	41.8013	0.875395	27.1666	65.1187	0.611418	0.0252451	0.0789296	0.670588	0.698203	0.619091	0.637052	0.635703	0.577778	0.577778	0.0262543	0.0324898	0.664359	481.402	475.789	481.396	475.781	481.375	475.688	599.5
PB56	31	123.516	706.645	494.581	1.2018	0.690574	0.602734	0.638884	15.0696	15.036	4.47748	2.00546	1.76365	9.68411	10.2852	10.262	47.3866	0.854999	25.3647	65.1977	0.463979	0.0305503	0.137727	0.537002	0.573055	0.472789	0.495718	0.494497	0.429602	0.429602	0.030563	0.0383031	0.526818	706.67	494.482	706.699	494.506	706.548	494.452	647.097
PB57	38	120.895	1256.55	546.447	1.17444	0.701343	0.649512	0.671634	13.6056	13.343	4.28847	1.93978	1.68183	8.72891	9.30282	0.0834426	42.1783	0.883729	28.9516	86.2421	0.638674	0.0385449	0.123608	0.732095	0.750568	0.643703	0.676072	0.686223	0.549536	0.549536	0.0523494	0.0537874	0.722833	1256.45	546.33	1256.49	546.322	1256.32	545.921	778.658
PB58	11	71.1818	193.091	562	1.27135	0.719877	0.63734	0.613181	11.9415	11.3424	3.38869	1.66187	1.42335	6.70793	7.39306	-15.6785	36.2251	0.838062	23.41	48.8824	0.638146	0.0245989	0.0982473	0.713726	0.719786	0.647195	0.661878	0.668627	0.574688	0.574688	0.0389348	0.0364305	0.691979	193.352	561.97	193.346	562.037	192.909	560.455	808
PB59	22	56.5	635.864	552.364	1.23455	0.728053	0.645386	0.638317	10.6554	10.2308	2.95527	1.50301	1.25713	6.18482	6.6109	-2.78892	32.4883	0.851599	18.592	32.5387	0.555526	0.0150624	0.052788	0.596791	0.608378	0.56256	0.570665	0.572906	0.523173	0.523173	0.0201191	0.0214465	0.586765	635.93	552.403	635.953	552.393	635.409	552.227	786.364
PB60	64	110.906	1155.64	593.609	1.21813	0.70351	0.639435	0.663773	14.0664	13.6848	4.07298	1.88626	1.63578	8.76536	9.15587	-0.928738	42.9699	0.86791	28.6948	75.5043	0.590916	0.0412377	0.138681	0.692708	0.718199	0.602248	0.635845	0.643444	0.519914	0.519914	0.0503484	0.056718	0.685263	1155.67	593.751	1155.65	593.785	1155.41	593.125	901.25
PB61	43	90.7907	499.209	588.674	1.28663	0.746055	0.609053	0.613906	12.9788	12.809	3.5666	1.69482	1.46029	7.70518	8.07139	2.52	40.5403	0.847327	24.5206	55.1237	0.566963	0.0192886	0.103802	0.624897	0.630278	0.575361	0.58444	0.588919	0.520018	0.520018	0.0291813	0.0278455	0.606407	498.978	588.858	498.955	588.851	499.372	588.465	884.047
PB62	40	108.25	765.275	598.9	1.21032	0.75997	0.631502	0.661763	14.0493	13.9168	4.142	1.89282	1.62626	8.48305	8.89659	-11.9069	42.1689	0.876372	22.1542	58.3458	0.467598	0.0260294	0.102402	0.527941	0.563039	0.47357	0.494057	0.49152	0.43451	0.43451	0.0252391	0.0337207	0.52049	765.157	598.893	765.147	598.866	765.275	599.05	913.775
PB63	30	152.067	197.4	668.5	1.22394	0.726757	0.614918	0.642917	17.3453	17.3582	5.08187	2.17927	1.91053	11.3051	11.1887	21.0337	52.8065	0.853787	30.6112	90.3953	0.501993	0.0505882	0.210225	0.620784	0.672288	0.512611	0.557311	0.563007	0.429281	0.429281	0.057671	0.0683566	0.615392	197.537	668.488	197.557	668.491	197.533	668.4	1098.83
PB64	66	112.53	428.258	638.773	1.20848	0.706674	0.618701	0.618154	13.8474	13.7687	4.2573	1.91242	1.65789	9.16666	9.56356	0.308418	44.3078	0.851556	27.0531	68.885	0.573307	0.0218954	0.0780938	0.621628	0.648723	0.577311	0.595295	0.595603	0.536661	0.536661	0.0230614	0.0289145	0.619756	428.16	638.888	428.147	638.907	428.47	638.576	1019.94
PB65	39	113.436	623.333	646.077	1.28535	0.709826	0.591126	0.613151	13.7303	13.7115	4.03045	1.86324	1.57947	9.01326	9.29097	-4.48096	43.6921	0.839028	26.9042	70.2211	0.563399	0.0199598	0.067665	0.614279	0.630568	0.569213	0.583341	0.585018	0.526898	0.526898	0.0238616	0.0263252	0.605028	623.282	646.07	623.297	646.074	623.128	645.769	1043.92
PB66	50	86.64	842.18	653.12	1.20072	0.705683	0.622871	0.65377	12.4511	12.064	3.73651	1.76393	1.52301	7.65298	8.11275	6.93828	38.0919	0.871775	26.1133	60.7973	0.642137	0.0274118	0.081286	0.705804	0.724863	0.650158	0.669372	0.674196	0.595373	0.595373	0.0311429	0.03522	0.699824	842.07	653.107	842.066	653.081	842.08	653.28	1063.64
PB67	63	95.6984	317.778	658.127	1.19573	0.721398	0.628346	0.662448	13.1359	12.8932	4.0386	1.84237	1.59444	8.31238	8.75142	7.47402	40.2423	0.8732	18.3415	43.7226	0.424339	0.0187364	0.081303	0.465297	0.492001	0.428555	0.443148	0.442951	0.398506	0.398506	0.0184926	0.0245209	0.462667	317.696	658.288	317.673	658.295	318.016	658.286	1073.73
PB68	18	77.6111	725.833	707.167	1.3019	0.722721	0.571686	0.566715	11.9232	11.5914	3.52442	1.65458	1.35398	7.6023	8.0015	-0.483999	38.5989	0.847021	23.2874	46.9767	0.603649	0.0284314	0.155915	0.682135	0.68671	0.619011	0.629136	0.634641	0.539216	0.539216	0.0410889	0.0380576	0.661002	725.701	707.224	725.708	707.265	726.222	706.333	1198.5
PB69	81	107.062	524.802	769.765	1.22015	0.714364	0.629921	0.644587	13.6072	13.4419	4.03383	1.85915	1.60778	8.57453	8.99014	3.21632	42.3004	0.859796	26.4421	66.9699	0.586444	0.0229969	0.0866887	0.638538	0.667344	0.591812	0.609559	0.609199	0.553522	0.553522	0.0235017	0.0299234	0.633273	524.464	769.932	524.458	769.921	524.691	770.025	1328.11
PB70	17	81.7647	874.529	733.706	1.28142	0.727906	0.649621	0.653442	12.0541	11.649	3.48384	1.70276	1.5252	7.11435	7.73159	-9.34242	36.7125	0.88932	21.1516	50.1183	0.536967	0.0209919	0.0644685	0.585006	0.608305	0.542891	0.557886	0.559285	0.500115	0.500115	0.023386	0.0279165	0.580335	874.466	733.701	874.443	733.664	874.176	734.588	1257
PB71	19	102.316	951.421	724.263	1.17107	0.711846	0.627424	0.637937	13.799	13.723	4.23494	1.90138	1.64211	8.83076	9.18659	1.83288	43.6689	0.859094	28.2103	66.9139	0.616718	0.0319917	0.102233	0.695356	0.72033	0.623879	0.64848	0.650052	0.560578	0.560578	0.0364983	0.0419318	0.683746	951.632	724.374	951.67	724.338	951.632	724.632	1239.32
PB72	58	102.483	603.345	831.655	1.21153	0.69121	0.627169	0.637929	13.5984	13.4638	4.00275	1.84413	1.56225	8.53606	8.92534	7.63261	42.3837	0.855366	24.9832	61.9665	0.538151	0.0223462	0.069211	0.589317	0.612779	0.543154	0.560405	0.559364	0.508384	0.508384	0.02205	0.0283135	0.584415	603.291	831.525	603.303	831.541	602.862	831.345	1450.21
PB73	11	71.8182	918.455	794.818	1.5308	0.809567	0.58727	0.56994	13.4079	13.0168	3.21863	1.61572	1.34804	6.36284	7.09475	-9.58057	37.9309	0.884077	30.3226	56.4228	0.778877	0.0158645	0.0826513	0.822103	0.823173	0.789104	0.794796	0.799465	0.753654	0.753654	0.0232114	0.0214742	0.814617	918.5	794.399	918.538	794.458	918.091	793.091	1389.09
PB74	14	103.143	992.929	789	1.18301	0.718806	0.627655	0.597449	12.4176	12.3468	3.63405	1.73721	1.44731	7.95513	8.47277	-9.43069	40.897	0.842711	26.623	73.1661	0.572619	0.0344538	0.173131	0.668627	0.677311	0.588855	0.605342	0.612885	0.496919	0.496919	0.0503839	0.0487141	0.644958	992.789	789.232	992.892	789.279	991.929	788.143	1377.86
PB75	93	100.817	355.237	819.817	1.23699	0.719758	0.60737	0.630588	13.3545	13.0571	3.90995	1.82179	1.56618	8.39996	8.77718	6.96198	41.4768	0.855629	18.6333	46.2239	0.414558	0.0185958	0.0974447	0.463631	0.486443	0.420938	0.434439	0.432532	0.391651	0.391651	0.020473	0.0253476	0.454164	355.27	819.956	355.27	819.971	355.183	819.882	1431.47
PB76	25	82.2	668.84	845.04	1.28134	0.763667	0.626046	0.628281	12.3934	11.785	3.36425	1.64381	1.39143	6.79658	7.25835	11.6092	36.5876	0.866797	20.0226	46.9514	0.499333	0.0220392	0.120605	0.554824	0.567059	0.507038	0.520434	0.52149	0.468078	0.468078	0.0246741	0.027027	0.543726	668.814	845.074	668.786	845.047	669	845.2	1479.96
PB77	15	124.2	787.8	808.4	1.48652	0.754034	0.518929	0.542818	15.8089	15.2478	3.81024	1.78545	1.56805	8.24941	8.67065	18.6024	46.1233	0.885945	34.3909	92.8931	0.654379	0.0186928	0.134681	0.707974	0.710327	0.659615	0.671642	0.680261	0.592941	0.592941	0.0326054	0.0302139	0.696209	787.658	807.708	787.593	807.661	788.533	809	1413.4
PB78	33	105.121	869.97	825.303	1.27831	0.652282	0.624151	0.617152	14.1699	14.0996	4.13282	1.86944	1.64653	9.16412	9.58101	-15.1231	44.8193	0.847438	29.5121	69.0423	0.573708	0.02347	0.118369	0.641236	0.64587	0.584429	0.596329	0.599822	0.528105	0.528105	0.0329908	0.0311263	0.622252	869.97	825.317	870.006	825.32	869.97	824.424	1441.24
PB79	28	85.0357	716.857	915.607	1.19743	0.70843	0.630595	0.642616	12.6163	12.4768	3.80787	1.79326	1.52754	8.01818	8.46519	1.84877	39.5228	0.871706	28.0157	59.8747	0.661975	0.0151961	0.0609091	0.706303	0.711345	0.667833	0.675688	0.676821	0.632773	0.632773	0.0206104	0.0200694	0.692367	716.98	915.204	716.979	915.225	717.357	914.786	1592.96
PB80	9	46.3333	767.222	926.111	1.41948	0.78692	0.572608	0.542393	10.4568	10.1183	2.57529	1.39349	1.15713	5.49907	5.97946	-2.91605	32.6191	0.872243	19.6405	30.3037	0.623856	0.011329	0.0461557	0.657516	0.657952	0.632051	0.633976	0.63573	0.602614	0.602614	0.0164116	0.014918	0.646732	767.534	926.026	767.546	926.052	767	924.333	1604.89
PB81	24	97.7083	901.958	960.875	1.26506	0.742483	0.610828	0.635787	13.3703	13.2065	3.7556	1.772	1.52559	7.74603	8.20953	19.6825	40.0247	0.880707	26.718	66.3062	0.595098	0.0314542	0.112524	0.678105	0.693464	0.608448	0.629215	0.638317	0.528105	0.528105	0.0430216	0.0451096	0.668219	901.791	960.652	901.809	960.665	901.333	959.458	1625.83
PB82	25	65.12	840.68	129.92	1.29578	0.727123	0.594485	0.599484	11.0294	10.5976	3.19156	1.56569	1.32516	6.4638	7.01679	29.0552	34.2095	0.845981	18.2282	36.7151	0.499922	0.0175686	0.0941968	0.548078	0.554824	0.508854	0.516451	0.52	0.464314	0.464314	0.023961	0.0233799	0.536039	840.733	129.943	840.694	129.954	841.08	129.68	13.76
PB83	18	127.889	594.833	223.444	1.29034	0.801137	0.599485	0.625046	16.3343	15.8985	4.15392	1.94446	1.70944	8.66146	8.94714	36.8924	46.544	0.861974	24.5697	70.7556	0.471351	0.0328976	0.142098	0.542048	0.584314	0.47842	0.505631	0.505773	0.430065	0.430065	0.0311787	0.041311	0.539924	594.583	223.142	594.638	223.181	594.222	222.889	36.2222
PB84	16	158.625	407.625	288.812	1.14508	0.709956	0.64759	0.679945	16.4001	16.5001	5.03964	2.23363	1.98105	10.9977	11.3741	7.12797	51.069	0.883111	29.5507	91.4566	0.486091	0.0410539	0.156399	0.5875	0.623284	0.494715	0.528149	0.526226	0.433824	0.433824	0.0422678	0.0503716	0.570282	407.322	289.388	407.321	289.4	407.812	289.188	61.0625
PB85	24	115.75	691	294	1.304	0.779682	0.615547	0.618102	14.6831	14.2638	3.89068	1.82539	1.52569	7.98867	8.40515	28.2837	44.0261	0.872218	19.6208	54.6405	0.403186	0.0207516	0.137669	0.454248	0.477124	0.40777	0.424181	0.422876	0.370261	0.370261	0.0216297	0.0277729	0.446078	690.964	294.03	691.003	294.03	690.583	293.542	65.125
PB86	82	106.244	342.549	400.573	1.21977	0.728494	0.61489	0.637446	13.3328	13.1153	3.95236	1.84621	1.60001	8.38428	8.87251	2.26879	41.6303	0.868285	18.3544	47.5803	0.405117	0.0163797	0.076685	0.446389	0.465184	0.409402	0.422261	0.421019	0.386179	0.386179	0.0162162	0.0212167	0.439156	342.641	400.604	342.637	400.613	342.768	400.549	139.378
PB87	39	77.2051	543.667	440.538	1.3034	0.724624	0.593029	0.592172	12.684	12.4273	3.51316	1.67508	1.43314	7.48864	7.83914	13.2384	38.7916	0.82227	16.4185	32.9279	0.405103	0.0104575	0.0509484	0.433987	0.442735	0.408884	0.415414	0.415787	0.388336	0.388336	0.0128772	0.0142552	0.426722	543.868	440.41	543.863	440.396	543.949	440.538	181.41
PB88	33	122.424	712.97	447.818	1.23096	0.716011	0.6098	0.630539	14.5282	14.5305	4.22325	1.9403	1.66455	9.00348	9.42548	11.2698	45.298	0.855647	17.4285	50.5276	0.349554	0.0158645	0.0821368	0.384789	0.41735	0.351288	0.367121	0.363933	0.330125	0.330125	0.0141112	0.0223782	0.383244	712.83	447.862	712.828	447.85	713.03	447.424	189.818
PB89	36	153.917	519.667	540.833	1.22422	0.709042	0.621974	0.649433	16.3677	16.2209	4.96895	2.17517	1.90775	10.577	10.9107	17.263	50.7282	0.865352	24.7483	76.8472	0.427859	0.026634	0.0996398	0.483769	0.523529	0.430971	0.455334	0.453486	0.394771	0.394771	0.0251322	0.0341066	0.482081	519.675	540.892	519.685	540.893	519.417	540.667	288.278
PB90	58	115.552	383.845	546.121	1.31122	0.75121	0.596776	0.596178	14.9289	14.7875	4.19076	1.90908	1.67128	9.01309	9.28847	14.0302	46.1812	0.845101	20.6525	52.9802	0.409888	0.0206558	0.113244	0.462677	0.48357	0.416189	0.430913	0.429817	0.384111	0.384111	0.0221762	0.0265814	0.451995	383.88	545.954	383.861	545.971	383.931	545.621	294.914
PB91	39	92.2564	650.487	592.205	1.23393	0.69203	0.641662	0.643199	12.4936	12.0454	3.55877	1.72507	1.48344	7.40545	7.97762	0.00508942	38.3211	0.874741	14.9908	39.6928	0.368376	0.0128205	0.0492903	0.393866	0.423127	0.369516	0.382287	0.379537	0.351232	0.351232	0.0108608	0.0183897	0.396003	650.375	592.125	650.383	592.124	650.103	591.718	329.436
PB92	75	106.76	1097.95	902.04	1.24929	0.723213	0.600237	0.608342	13.9404	13.6846	4.0744	1.86265	1.62568	8.78347	9.09576	5.78164	43.7405	0.857909	30.5836	73.8277	0.641974	0.0221699	0.0896975	0.699346	0.711163	0.649212	0.663685	0.665882	0.604235	0.604235	0.0266283	0.0286307	0.688209	1097.82	901.863	1097.81	901.861	1098.04	901.76	408
